# Supplementary material for: Quorum sensing regulators and non-ribosomal peptide synthetases govern antibacterial secretions in Xenorhabdus szentirmaii
Source: Front Microbiol. 2025 Mar 12;16:1560663. doi: 10.3389/fmicb.2025.1560663 (PMC11936946; doi:10.3389/fmicb.2025.1560663)
Supplement: Supplementary file 8 [file Table_1.XLSX]

## Sheet: Mapping statistics
Sample	Number of input reads	Uniquely mapped reads number	Uniquely mapped reads %
Dey1	3519587	2595375	0.7374
Dey2	4197377	3084410	0.7348
Dey3	3203516	2359953	0.7367
Dey4	2232525	1571298	0.7038
Dey5	3487793	2544237	0.7295
Dey6	4372929	3093951	0.7075
Dey7	5085300	3611657	0.7102
Dey8	3708858	2660624	0.7174

## Sheet: Raw counts
Genes	Dey1	Dey2	Dey3	Dey4	Dey5	Dey6	Dey7	Dey8
Xsze_00001	128	167	118	82	117	205	179	145
Xsze_00002	182	213	192	102	122	274	273	201
Xsze_00003	1	1	1	1	2	4	3	1
Xsze_00004	11	11	9	8	13	25	23	12
Xsze_00005	9	8	12	6	9	34	26	15
Xsze_00006	4	3	4	0	1	3	5	4
Xsze_00007	10	10	11	6	9	11	12	13
Xsze_00008	39	42	22	14	54	90	88	43
Xsze_00009	27	38	31	25	25	44	55	43
Xsze_00010	9	9	16	9	6	16	13	11
Xsze_00011	15	17	15	8	15	20	28	15
Xsze_00012	97	140	111	78	143	166	228	155
Xsze_00013	82	94	81	69	74	117	115	73
Xsze_00014	2410	2990	1563	2070	2479	2417	3988	3412
Xsze_00015	94	102	89	59	100	141	137	93
Xsze_00016	2	2	6	3	1	5	1	3
Xsze_00017	8	2	3	5	5	4	6	7
Xsze_00018	6	7	6	8	8	16	8	5
Xsze_00019	1	3	2	3	3	6	0	3
Xsze_00020	39	50	47	28	45	92	52	47
Xsze_00021	11	18	7	10	20	28	34	19
Xsze_00022	3	2	0	0	5	8	7	9
Xsze_00023	2	0	1	1	4	9	1	2
Xsze_00024	4	7	7	2	4	14	10	10
Xsze_00025	0	0	1	0	0	4	2	2
Xsze_00026	2	0	3	0	3	1	0	3
Xsze_00027	7	12	8	3	8	24	4	13
Xsze_00028	7	5	2	1	6	8	0	2
Xsze_00029	4	10	7	1	6	16	6	5
Xsze_00030	0	0	0	0	0	0	1	1
Xsze_00031	12	8	12	13	14	19	11	6
Xsze_00032	4	3	12	6	6	11	8	3
Xsze_00033	13	13	24	19	28	34	19	28
Xsze_00034	95	106	145	99	328	305	282	242
Xsze_00035	23	47	49	60	37	85	65	57
Xsze_00036	10	28	55	36	30	49	37	35
Xsze_00037	36	57	115	93	51	93	81	64
Xsze_00038	1371	2092	4765	3976	3768	5810	5334	4002
Xsze_00039	4	6	4	8	6	25	11	15
Xsze_00040	4	6	4	4	6	13	12	6
Xsze_00041	2	5	5	7	6	13	14	9
Xsze_00042	30	18	25	14	45	92	80	54
Xsze_00043	12	16	12	6	29	44	46	34
Xsze_00044	8	9	13	3	12	21	21	11
Xsze_00045	63	75	89	51	67	135	119	68
Xsze_00046	18	31	13	8	32	52	47	32
Xsze_00047	12	12	9	4	12	20	16	14
Xsze_00048	27	19	5	17	17	32	26	26
Xsze_00049	351	416	356	222	292	447	495	386
Xsze_00050	30	34	17	12	16	32	38	34
Xsze_00051	20	11	11	3	50	43	64	30
Xsze_00052	735	984	750	464	630	945	1080	818
Xsze_00053	1171	1408	1227	676	1276	1525	1787	1357
Xsze_00054	65	76	70	29	46	53	85	70
Xsze_00055	93	121	91	78	56	96	84	71
Xsze_00056	101	142	95	77	65	136	129	103
Xsze_00057	62	61	50	47	111	133	106	134
Xsze_00058	9	6	6	2	5	11	7	6
Xsze_00059	1	9	10	2	10	26	19	12
Xsze_00060	5	8	8	6	7	13	8	4
Xsze_00061	3	1	0	0	0	3	1	1
Xsze_00062	2	0	3	1	1	5	0	0
Xsze_00063	4	9	2	10	9	17	10	7
Xsze_00064	16	26	13	15	34	78	38	30
Xsze_00065	227	266	231	127	169	271	278	193
Xsze_00066	95	148	107	67	166	215	228	126
Xsze_00067	130	171	142	81	255	294	368	227
Xsze_00068	40	30	31	16	71	86	99	68
Xsze_00069	87	113	85	50	160	201	218	138
Xsze_00070	108	133	97	59	177	231	196	164
Xsze_00071	420	423	449	239	663	716	827	643
Xsze_00072	697	866	876	511	1339	1590	1806	1333
Xsze_00073	117	117	104	86	197	190	259	194
Xsze_00074	50	74	51	31	44	101	79	49
Xsze_00075	165	136	174	78	1102	1429	2425	981
Xsze_00076	37	43	39	41	97	94	118	74
Xsze_00077	22	25	15	14	40	58	52	51
Xsze_00078	465	538	468	241	913	1295	1103	807
Xsze_00079	100	126	98	75	201	285	257	178
Xsze_00080	301	340	317	177	265	357	368	245
Xsze_00081	984	1172	817	432	212	374	441	441
Xsze_00082	597	624	599	316	402	670	693	518
Xsze_00083	316	406	320	199	206	359	307	230
Xsze_00084	1884	2277	1716	1099	2093	2280	3093	2627
Xsze_00085	2152	2511	2333	1315	9904	4656	7621	6380
Xsze_00086	1486	1886	1444	955	1435	1505	1929	1539
Xsze_00087	451	539	342	230	415	694	659	491
Xsze_00088	1576	1939	1541	935	944	1526	1458	1140
Xsze_00089	623	723	647	332	692	868	1097	850
Xsze_00090	35	47	34	18	27	36	54	36
Xsze_00091	6	6	5	5	5	13	14	10
Xsze_00092	0	0	0	0	0	0	0	0
Xsze_00093	79	104	77	64	134	173	167	131
Xsze_00094	2144	2555	1982	1143	1258	2141	2226	1539
Xsze_00095	4154	4901	4039	2085	2574	3297	4003	3012
Xsze_00096	48	68	43	30	25	38	59	30
Xsze_00097	188	265	197	136	111	118	226	165
Xsze_00099	15	42	31	19	12	12	22	16
Xsze_00100	461	541	452	310	362	687	667	448
Xsze_00101	36	46	35	26	33	85	65	43
Xsze_00102	6	3	4	3	6	11	4	6
Xsze_00103	113	146	108	71	136	175	183	124
Xsze_00104	93	132	109	49	121	185	185	110
Xsze_00105	18	20	18	12	63	97	95	42
Xsze_00106	51	63	52	26	44	71	119	80
Xsze_00107	171	191	171	93	374	381	427	293
Xsze_00108	22	32	17	23	32	56	72	50
Xsze_00109	19	38	22	12	37	39	53	31
Xsze_00110	1542	1839	1508	758	1169	1948	2001	1527
Xsze_00111	269	313	262	206	1016	1009	1030	830
Xsze_00112	3548	3971	3794	2155	6864	6391	7073	5774
Xsze_00113	2154	2640	2269	1285	2797	2844	3790	2888
Xsze_00114	1772	1982	1526	1003	2395	3501	3228	2295
Xsze_00115	7735	9811	9458	5932	8924	8611	13360	10317
Xsze_00116	104	130	128	75	256	275	301	237
Xsze_00117	218	247	252	128	272	314	398	287
Xsze_00118	429	491	407	255	227	428	401	334
Xsze_00119	1117	1182	1113	614	4428	5933	5225	3722
Xsze_00120	4281	4863	3948	2087	3082	4597	4881	3874
Xsze_00121	5234	6205	5046	2678	4508	4643	6689	5034
Xsze_00122	871	1037	928	472	757	670	1217	859
Xsze_00123	324	373	309	190	246	262	423	299
Xsze_00124	2225	2150	1511	1082	2279	1690	2821	2113
Xsze_00125	282	350	283	164	86	200	177	162
Xsze_00126	10	19	19	11	14	36	27	23
Xsze_00127	229	279	250	147	176	220	357	213
Xsze_00128	75	69	71	37	102	155	146	86
Xsze_00129	97	86	97	46	158	194	172	122
Xsze_00130	1125	1330	1156	653	405	575	728	728
Xsze_00131	95	140	100	65	76	163	119	114
Xsze_00132	292	326	287	140	274	357	376	337
Xsze_00133	530	594	493	239	374	447	468	391
Xsze_00134	9	12	8	8	14	12	8	13
Xsze_00135	0	0	0	0	0	0	0	0
Xsze_00136	12	4	9	4	9	16	11	7
Xsze_00137	11	11	6	6	11	27	21	20
Xsze_00138	11	8	4	2	29	38	21	16
Xsze_00139	14	21	19	27	46	55	80	45
Xsze_00140	3	2	2	1	1	1	1	0
Xsze_00141	0	0	0	0	0	0	0	0
Xsze_00142	0	0	0	0	0	0	0	0
Xsze_00143	2	0	2	0	0	3	0	1
Xsze_00144	1	0	1	1	1	8	3	4
Xsze_00145	8	12	8	8	4	15	13	9
Xsze_00146	17	27	23	20	29	29	29	23
Xsze_00147	194	257	179	150	90	142	180	125
Xsze_00148	679	867	781	454	256	446	526	386
Xsze_00149	372	484	418	253	169	199	319	223
Xsze_00150	1215	1461	1170	653	491	1237	913	734
Xsze_00151	397	478	430	251	332	378	452	335
Xsze_00152	202	222	206	109	144	204	194	171
Xsze_00153	876	1118	928	518	478	684	817	657
Xsze_00154	2081	2548	2004	1033	894	1446	1559	1282
Xsze_00155	648	748	667	408	456	517	799	622
Xsze_00156	1428	1741	1432	790	513	1256	1097	900
Xsze_00157	802	946	763	397	202	415	535	432
Xsze_00158	93	103	89	47	89	162	157	109
Xsze_00159	1	0	0	0	0	0	0	0
Xsze_00160	3014	4071	3093	2124	2787	3739	4463	3169
Xsze_00161	17	26	14	11	23	29	25	10
Xsze_00162	19	26	16	10	17	39	37	20
Xsze_00163	4	6	8	5	3	15	5	7
Xsze_00164	68	85	94	41	131	282	241	174
Xsze_00165	555	759	578	346	417	422	622	563
Xsze_00166	123	165	100	80	167	202	229	150
Xsze_00167	172	237	159	102	167	290	244	173
Xsze_00168	98	114	94	61	188	282	257	153
Xsze_00169	182	188	151	97	374	544	389	310
Xsze_00170	7	10	2	3	8	10	6	6
Xsze_00171	17	11	15	16	19	55	26	20
Xsze_00172	0	0	0	0	0	2	1	1
Xsze_00173	22	29	43	17	33	65	70	55
Xsze_00174	21	23	13	9	23	42	46	36
Xsze_00175	7	14	14	5	13	41	19	26
Xsze_00176	7	13	13	10	14	32	23	15
Xsze_00177	27	30	35	19	58	76	59	58
Xsze_00178	3	11	6	7	18	20	12	11
Xsze_00179	86	93	93	46	72	138	133	99
Xsze_00180	195	252	232	124	259	342	333	246
Xsze_00181	68	77	57	51	133	192	193	139
Xsze_00182	295	416	311	171	269	393	414	319
Xsze_00183	22	14	21	11	23	76	63	36
Xsze_00184	16	13	13	4	16	38	19	19
Xsze_00185	8	17	25	11	34	81	64	47
Xsze_00186	15	26	21	19	52	79	62	48
Xsze_00187	56	72	53	37	24	59	69	64
Xsze_00188	174	237	190	141	76	167	192	140
Xsze_00189	45	49	55	24	89	141	133	91
Xsze_00190	148	208	163	87	109	182	166	142
Xsze_00191	9	9	6	3	5	13	15	9
Xsze_00192	36	38	41	21	49	84	55	40
Xsze_00193	66	73	67	58	82	112	177	91
Xsze_00194	219	263	218	115	216	299	353	266
Xsze_00195	242	305	271	118	218	249	435	283
Xsze_00196	120	134	118	72	228	371	332	225
Xsze_00197	241	275	299	207	263	357	339	234
Xsze_00198	1704	2124	1793	980	2023	2895	2676	2102
Xsze_00199	143	130	111	80	177	281	230	187
Xsze_00200	121	169	87	82	68	154	168	136
Xsze_00201	502	591	474	245	227	429	434	368
Xsze_00202	202	236	196	135	131	171	255	197
Xsze_00203	298	341	259	168	371	449	447	341
Xsze_00204	225	257	167	141	336	434	525	361
Xsze_00205	1813	2042	1772	990	3089	4392	4044	2496
Xsze_00207	386	466	522	268	559	667	715	581
Xsze_00208	160	186	195	117	255	231	340	269
Xsze_00209	276	411	413	225	377	483	741	521
Xsze_00210	210	261	260	99	249	405	461	343
Xsze_00211	1682	2047	1705	885	2087	2935	3068	2270
Xsze_00212	116	143	148	67	120	139	186	133
Xsze_00213	36	41	42	26	197	160	192	118
Xsze_00214	26	29	30	20	81	106	98	71
Xsze_00215	25	25	21	13	102	133	147	88
Xsze_00216	44	88	67	54	60	73	119	130
Xsze_00217	70	76	53	29	31	40	39	33
Xsze_00218	1171	1563	921	659	29	77	109	115
Xsze_00219	6157	6736	6158	3736	21006	13081	14517	12145
Xsze_00220	7	4	2	0	8	16	4	8
Xsze_00221	757	891	752	431	1418	906	1165	1062
Xsze_00222	2	3	1	1	2	3	6	3
Xsze_00223	0	4	4	3	3	4	3	1
Xsze_00224	2	2	2	1	3	2	2	3
Xsze_00225	4	10	4	6	4	10	10	9
Xsze_00226	31	45	18	17	22	48	55	35
Xsze_00227	0	0	0	0	0	0	0	0
Xsze_00228	1	0	0	0	0	1	0	1
Xsze_00229	3	6	3	2	3	13	7	6
Xsze_00230	0	0	0	0	0	0	0	0
Xsze_00231	17	41	17	22	31	41	38	22
Xsze_00232	56	83	52	43	34	42	42	38
Xsze_00233	189	244	165	108	161	273	222	181
Xsze_00234	4916	5506	2764	3803	2813	4066	6906	5922
Xsze_00235	697	937	774	448	605	688	964	773
Xsze_00236	3301	3698	3258	1708	2639	2667	3807	2850
Xsze_00237	672	789	645	396	542	778	868	681
Xsze_00238	176	185	185	109	109	174	219	164
Xsze_00239	344	415	377	197	296	415	465	332
Xsze_00240	9	14	11	7	6	15	14	6
Xsze_00241	0	2	0	0	0	3	0	0
Xsze_00242	5	1	0	0	1	13	0	1
Xsze_00243	13	20	10	9	18	38	23	17
Xsze_00244	72	106	80	42	138	218	216	162
Xsze_00245	940	1059	979	533	364	627	647	516
Xsze_00246	2493	2762	2549	1275	1740	2229	2423	1900
Xsze_00247	20	19	17	12	8	13	10	9
Xsze_00248	4	5	2	3	32	13	16	4
Xsze_00249	12	5	10	7	59	102	70	39
Xsze_00250	14	22	19	4	50	79	68	36
Xsze_00251	18	16	10	12	28	25	25	18
Xsze_00252	13	10	16	5	10	26	14	7
Xsze_00253	8	11	10	9	8	18	16	8
Xsze_00254	1008	1183	1036	605	1741	1376	2300	1615
Xsze_00255	1048	1228	939	574	1963	2371	2305	1599
Xsze_00256	403	527	491	254	953	1397	1261	836
Xsze_00257	381	457	360	198	656	780	885	685
Xsze_00258	1094	1179	1165	681	1812	1422	1715	1608
Xsze_00259	66	90	60	41	77	126	147	119
Xsze_00260	216	250	252	160	282	430	468	348
Xsze_00261	124	153	116	99	127	317	169	150
Xsze_00262	1235	1546	1305	706	1026	1458	1746	1294
Xsze_00263	51	62	48	41	41	73	70	55
Xsze_00264	84	120	49	78	88	91	134	106
Xsze_00265	51	75	63	28	34	52	59	50
Xsze_00266	308	320	258	161	355	530	490	362
Xsze_00267	765	856	791	379	907	1113	1368	944
Xsze_00268	2226	2805	633	1518	3572	8092	5628	4320
Xsze_00269	20	20	11	15	18	20	14	14
Xsze_00270	42	43	35	32	108	184	239	161
Xsze_00271	3	2	1	0	1	6	0	2
Xsze_00272	134	155	166	93	432	565	457	296
Xsze_00273	28	43	28	21	96	109	114	71
Xsze_00274	95	123	130	83	314	398	428	241
Xsze_00275	347	448	403	229	1264	1262	1105	748
Xsze_00276	100	124	97	74	94	103	133	95
Xsze_00277	2	6	5	3	2	5	5	5
Xsze_00278	54	64	42	27	40	30	65	54
Xsze_00279	12	20	5	10	17	27	38	24
Xsze_00280	123	168	125	61	39	83	122	68
Xsze_00282	3382	3921	3080	1858	2132	3706	3634	2848
Xsze_00283	179	271	196	123	158	188	233	153
Xsze_00284	227	279	187	118	543	720	661	456
Xsze_00285	12152	14783	13997	7110	28307	18628	31707	24394
Xsze_00286	3244	3792	3285	1788	7520	7791	8268	6774
Xsze_00287	180	199	153	91	515	482	441	328
Xsze_00288	599	627	637	360	4305	4089	4577	3407
Xsze_00289	280	356	304	173	730	694	428	285
Xsze_00290	116	141	125	80	136	190	196	128
Xsze_00291	44	38	35	18	39	85	63	39
Xsze_00292	62	93	83	54	61	85	99	66
Xsze_00293	50	43	45	21	30	68	66	47
Xsze_00294	123	147	125	83	119	202	147	116
Xsze_00295	124	143	108	62	107	201	140	126
Xsze_00296	181	227	163	120	141	281	222	185
Xsze_00297	137	162	141	91	177	290	268	221
Xsze_00298	10	12	8	5	23	35	31	23
Xsze_00299	33	35	37	14	54	61	45	45
Xsze_00300	22	31	29	15	52	73	50	38
Xsze_00301	4	1	2	3	12	7	5	8
Xsze_00302	1	1	2	1	0	1	2	0
Xsze_00303	0	2	0	0	0	2	1	0
Xsze_00304	6	2	2	1	1	7	3	2
Xsze_00305	7	5	3	3	4	5	5	2
Xsze_00306	19	16	9	8	20	33	29	23
Xsze_00307	4	4	3	2	2	6	5	8
Xsze_00308	1	2	1	0	0	0	0	0
Xsze_00309	35	50	56	30	46	77	82	69
Xsze_00310	238	273	244	116	159	263	315	265
Xsze_00311	74	74	71	37	70	90	143	88
Xsze_00312	126	153	132	65	94	128	109	91
Xsze_00313	172	189	129	70	120	132	172	129
Xsze_00314	84	94	64	40	70	65	98	67
Xsze_00315	290	298	220	126	272	320	336	287
Xsze_00316	648	670	526	419	1112	996	1329	1179
Xsze_00317	495	502	462	265	958	1384	1234	927
Xsze_00318	293	318	308	163	402	492	494	400
Xsze_00319	666	802	758	381	969	1081	1226	954
Xsze_00320	1083	1373	1320	735	2218	1756	2888	1922
Xsze_00321	1	7	4	4	1	10	5	4
Xsze_00322	67	67	58	38	131	118	151	145
Xsze_00323	279	339	281	137	184	315	316	256
Xsze_00324	754	967	722	379	1014	1742	1398	1087
Xsze_00325	3	1	4	2	6	10	7	12
Xsze_00326	6	3	4	3	2	6	8	5
Xsze_00327	261	272	222	141	152	190	257	202
Xsze_00328	55	61	54	38	50	112	76	64
Xsze_00329	32	37	24	16	47	77	58	49
Xsze_00330	33	32	27	32	54	63	71	61
Xsze_00331	38	52	43	28	40	57	61	55
Xsze_00332	35	33	9	18	45	40	51	30
Xsze_00333	347	362	296	199	546	622	599	489
Xsze_00334	14	21	9	8	21	35	24	17
Xsze_00335	1	6	2	3	6	9	1	1
Xsze_00336	15	8	9	7	28	28	14	13
Xsze_00337	4	9	3	5	13	13	7	3
Xsze_00338	876	1037	1015	525	300	474	552	410
Xsze_00339	472	564	515	310	92	233	232	192
Xsze_00340	290	354	344	181	67	120	137	85
Xsze_00341	60	75	49	47	122	132	145	125
Xsze_00342	66	73	83	46	95	159	175	122
Xsze_00343	51	61	49	34	208	284	193	143
Xsze_00344	34	40	28	18	55	77	55	42
Xsze_00345	15	14	17	7	20	56	41	23
Xsze_00346	19	29	16	12	41	53	35	38
Xsze_00347	1	0	2	0	2	4	4	4
Xsze_00348	1	0	0	0	0	0	0	0
Xsze_00349	684	740	689	359	380	730	739	556
Xsze_00350	361	447	367	206	80	130	200	195
Xsze_00351	474	629	448	293	54	174	217	181
Xsze_00352	1116	1369	1150	715	96	255	313	306
Xsze_00353	9	2	2	3	2	5	7	2
Xsze_00354	0	5	4	1	3	6	1	5
Xsze_00355	108	72	88	57	115	101	125	88
Xsze_00356	114	146	109	65	120	189	156	103
Xsze_00357	164	157	148	97	151	278	244	165
Xsze_00358	78	96	49	42	66	164	175	150
Xsze_00359	23	33	17	17	65	41	55	44
Xsze_00360	27	24	26	21	179	97	91	56
Xsze_00361	31	37	21	19	339	150	149	88
Xsze_00362	39	58	44	33	502	251	203	168
Xsze_00363	25	43	37	25	419	151	190	135
Xsze_00364	18	21	20	14	161	102	73	55
Xsze_00365	35	52	49	29	332	190	143	98
Xsze_00366	21	49	38	26	85	65	66	44
Xsze_00367	34	52	26	22	68	55	73	42
Xsze_00368	21	29	35	15	43	88	50	53
Xsze_00369	10	15	11	7	21	38	29	24
Xsze_00370	5	1	1	3	1	7	4	4
Xsze_00371	0	2	1	0	0	5	0	0
Xsze_00372	0	0	0	0	0	4	0	0
Xsze_00373	0	0	0	0	0	0	0	0
Xsze_00374	1	1	0	1	2	16	0	2
Xsze_00375	2	1	2	1	2	8	8	4
Xsze_00376	4	6	6	1	7	18	7	8
Xsze_00377	1	0	1	0	2	3	0	2
Xsze_00378	5	10	5	4	6	26	12	7
Xsze_00379	5	4	7	5	7	4	9	9
Xsze_00380	13	9	10	6	9	15	11	12
Xsze_00381	33	50	21	8	22	42	36	24
Xsze_00382	18	27	13	14	19	29	35	29
Xsze_00383	0	0	0	0	1	0	0	3
Xsze_00384	135	151	131	89	149	208	205	172
Xsze_00385	11	21	14	4	16	41	20	20
Xsze_00386	13	8	10	7	16	52	28	10
Xsze_00387	3	2	0	0	3	6	3	0
Xsze_00388	5	11	8	6	21	37	16	10
Xsze_00389	22	28	30	12	73	123	85	60
Xsze_00390	5	10	6	6	9	20	5	6
Xsze_00391	51	64	38	37	84	128	89	79
Xsze_00392	1	1	1	0	1	2	4	1
Xsze_00393	1	0	1	1	2	5	2	3
Xsze_00394	4	12	17	11	11	17	18	17
Xsze_00395	17	32	15	14	44	54	52	29
Xsze_00396	11	17	17	14	20	21	20	18
Xsze_00397	2	2	1	0	2	3	3	2
Xsze_00398	0	0	0	0	0	1	0	0
Xsze_00399	58	82	54	55	140	163	136	102
Xsze_00400	40	54	47	42	100	105	103	76
Xsze_00401	289	325	336	198	571	550	668	497
Xsze_00402	164	184	165	104	243	302	301	229
Xsze_00403	82	100	83	63	180	195	211	134
Xsze_00404	77	102	101	63	168	207	184	116
Xsze_00405	17	16	17	7	22	39	25	19
Xsze_00406	125	143	122	94	224	309	281	222
Xsze_00407	83	94	119	54	145	158	172	114
Xsze_00408	88	113	116	53	201	248	240	133
Xsze_00409	87	83	85	50	120	148	124	100
Xsze_00410	247	286	230	177	260	403	376	251
Xsze_00411	90	120	87	48	155	218	186	149
Xsze_00412	71	88	59	30	97	109	98	73
Xsze_00413	27	52	39	31	24	46	42	36
Xsze_00414	115	135	98	67	84	129	124	97
Xsze_00415	110	109	93	47	182	291	260	162
Xsze_00416	9	8	10	3	6	24	9	11
Xsze_00417	1	10	0	3	2	4	4	4
Xsze_00418	7	15	9	15	6	7	9	14
Xsze_00419	21	32	23	15	16	26	22	24
Xsze_00420	3	2	2	2	3	7	2	5
Xsze_00421	0	1	1	1	1	2	2	1
Xsze_00422	4	2	2	2	0	5	3	3
Xsze_00423	13	11	14	6	7	21	15	11
Xsze_00424	10	25	9	5	19	25	38	14
Xsze_00425	145	144	153	104	584	609	574	442
Xsze_00426	14	19	34	19	85	64	74	56
Xsze_00427	15	20	17	8	62	44	43	51
Xsze_00428	35	43	65	38	118	171	154	122
Xsze_00429	49	47	54	32	144	176	144	103
Xsze_00430	14	11	14	6	37	38	37	31
Xsze_00431	9	12	18	6	24	25	29	22
Xsze_00432	5	16	6	11	7	12	14	7
Xsze_00433	1	1	3	2	2	3	0	2
Xsze_00434	28	43	29	17	35	83	38	35
Xsze_00435	14	25	32	21	13	57	39	41
Xsze_00436	16	15	16	13	5	23	14	9
Xsze_00437	8	5	8	4	9	13	12	11
Xsze_00438	111	167	117	67	133	172	147	139
Xsze_00439	12	37	21	8	10	34	25	18
Xsze_00440	4	3	4	3	1	4	2	1
Xsze_00441	313	418	295	219	193	216	283	231
Xsze_00442	573	763	608	370	364	465	593	445
Xsze_00443	1072	1176	1014	547	1768	1717	2091	1589
Xsze_00444	174	183	140	89	132	122	156	123
Xsze_00445	2885	3380	2905	1401	1626	1818	2491	2092
Xsze_00446	2	5	3	2	2	7	1	1
Xsze_00447	3	8	3	2	20	27	24	22
Xsze_00448	3	8	4	6	12	18	5	5
Xsze_00449	16	31	13	12	15	42	14	16
Xsze_00450	0	0	3	0	0	2	0	0
Xsze_00451	307	389	242	168	203	519	391	310
Xsze_00452	6	6	3	8	4	13	6	6
Xsze_00453	43	52	38	34	26	72	45	16
Xsze_00454	62	88	47	36	28	132	65	19
Xsze_00455	91	107	103	44	77	205	110	56
Xsze_00456	11	17	8	6	17	33	20	16
Xsze_00457	10	17	7	8	27	38	26	17
Xsze_00458	6	15	6	2	39	32	18	17
Xsze_00459	13	5	4	1	53	33	9	14
Xsze_00460	16	23	13	6	725	52	30	31
Xsze_00461	23	29	22	12	54	49	59	45
Xsze_00462	92	116	84	55	169	180	198	149
Xsze_00463	591	700	441	507	1086	1512	1640	1116
Xsze_00464	93	91	91	68	112	225	155	136
Xsze_00465	9	15	12	4	18	20	13	16
Xsze_00466	51	76	44	36	54	79	85	67
Xsze_00467	2	9	3	8	6	10	3	10
Xsze_00468	0	0	0	0	0	0	0	0
Xsze_00469	2	2	1	3	5	2	3	2
Xsze_00470	18	26	20	12	19	33	27	28
Xsze_00471	28	40	45	21	32	59	44	46
Xsze_00472	28	43	30	20	37	54	61	33
Xsze_00473	33	44	31	22	42	81	69	40
Xsze_00474	11	26	14	18	24	38	25	16
Xsze_00475	107	84	80	43	127	92	124	86
Xsze_00476	64	72	51	33	80	82	99	55
Xsze_00477	2	2	3	4	1	2	3	4
Xsze_00478	5	13	8	4	10	19	22	15
Xsze_00479	206	238	149	104	204	235	224	185
Xsze_00480	1	1	0	0	0	0	0	0
Xsze_00481	0	2	4	2	1	27	4	2
Xsze_00482	0	0	1	0	1	4	1	1
Xsze_00483	464	599	467	249	259	467	453	384
Xsze_00484	1	4	1	0	5	9	2	4
Xsze_00485	33	49	38	16	42	64	63	43
Xsze_00486	28	48	52	34	77	87	110	64
Xsze_00487	222	280	208	117	202	262	248	201
Xsze_00488	463	560	508	245	477	393	762	598
Xsze_00489	151	150	109	59	513	450	390	187
Xsze_00490	17	21	23	17	22	31	38	30
Xsze_00491	74	95	77	47	107	111	151	108
Xsze_00492	516	726	392	548	1412	2221	2532	1449
Xsze_00493	26	13	14	5	14	23	16	13
Xsze_00494	202	260	178	162	412	388	496	356
Xsze_00495	130	165	158	118	291	234	359	243
Xsze_00496	312	406	342	196	89	181	170	121
Xsze_00497	213	272	207	103	27	48	57	55
Xsze_00498	256	412	322	171	35	93	124	91
Xsze_00499	10	17	16	11	2	14	10	2
Xsze_00500	348	516	243	135	103	201	172	125
Xsze_00501	117	151	103	94	156	222	215	156
Xsze_00502	39	44	37	21	66	63	72	45
Xsze_00503	30	41	40	27	34	44	37	30
Xsze_00504	8386	10238	8852	4531	742	1678	2443	2083
Xsze_00505	4699	5284	4314	2607	1138	1928	1854	1575
Xsze_00506	6214	7505	6601	3525	3291	3895	4773	3962
Xsze_00507	3	2	0	1	1	2	2	3
Xsze_00508	3015	3868	2795	1853	1644	1910	3421	2744
Xsze_00510	1018	1185	1056	565	370	590	677	470
Xsze_00511	406	504	409	244	168	209	311	238
Xsze_00512	9210	10716	9416	4889	4104	5612	7638	5712
Xsze_00513	5110	6357	5310	2881	2168	3103	3900	2948
Xsze_00514	1371	1679	1510	758	418	939	889	636
Xsze_00515	212	292	164	163	83	165	174	132
Xsze_00516	420	473	243	317	150	295	266	221
Xsze_00517	133	131	95	91	71	64	91	108
Xsze_00518	1118	1451	1073	1101	793	1260	1510	1473
Xsze_00519	669	831	690	386	903	991	1003	835
Xsze_00520	331	438	417	205	339	318	392	329
Xsze_00521	3852	4550	3906	2217	4449	3824	4679	3904
Xsze_00522	771	1015	783	490	1329	1207	1301	979
Xsze_00523	736	929	638	435	491	954	902	697
Xsze_00524	419	548	364	274	620	723	746	527
Xsze_00525	53	98	61	42	73	141	95	80
Xsze_00526	127	154	119	65	64	110	114	83
Xsze_00527	1140	1441	1205	632	307	688	730	590
Xsze_00528	4297	5725	4597	3728	2690	4739	5217	5073
Xsze_00529	3345	4284	3203	2915	1868	3101	3973	3687
Xsze_00530	354	483	379	191	333	356	504	324
Xsze_00531	24	30	32	12	50	56	55	55
Xsze_00532	17	27	28	13	57	90	119	88
Xsze_00533	9	13	13	0	39	31	39	26
Xsze_00534	1084	1441	1353	751	3903	4015	6468	4931
Xsze_00535	197	229	222	143	80	103	168	89
Xsze_00536	500	642	532	305	650	755	879	647
Xsze_00537	616	658	560	311	483	743	689	534
Xsze_00538	22	28	18	18	24	54	38	41
Xsze_00539	149	183	132	119	157	263	236	179
Xsze_00540	0	0	0	0	1	3	1	2
Xsze_00541	2149	2413	2000	1226	2060	2164	2819	2098
Xsze_00542	139	183	119	96	168	134	248	183
Xsze_00543	218	270	234	136	261	349	326	255
Xsze_00544	165	232	193	111	246	350	327	229
Xsze_00545	297	320	285	159	298	527	482	347
Xsze_00546	626	763	563	349	278	417	449	413
Xsze_00547	89	119	82	89	235	123	173	148
Xsze_00548	362	463	359	294	385	412	566	468
Xsze_00549	185	237	192	120	275	333	343	266
Xsze_00550	977	1206	956	661	1044	1221	1575	1263
Xsze_00551	4581	5873	5256	2861	2892	2443	5586	3925
Xsze_00552	1042	1454	1238	744	575	716	1273	960
Xsze_00553	3648	4539	3819	2153	1758	4050	3739	3101
Xsze_00554	13401	16086	13672	7862	6158	11794	14189	11365
Xsze_00555	561	633	533	278	650	855	845	634
Xsze_00556	233	237	202	110	153	169	200	151
Xsze_00557	681	765	700	423	479	581	658	471
Xsze_00558	158	177	128	84	104	143	144	94
Xsze_00559	5061	6222	4971	3215	1764	2634	4055	3202
Xsze_00560	1040	1301	1102	583	1015	1376	1389	1064
Xsze_00561	1726	2180	1905	1072	1625	2177	2190	1662
Xsze_00562	1302	1662	1399	838	831	892	1186	889
Xsze_00563	816	961	683	610	1106	1202	1815	1331
Xsze_00564	364	460	399	239	271	262	369	321
Xsze_00565	212	306	223	161	234	260	277	212
Xsze_00566	203	235	162	106	174	208	206	149
Xsze_00567	79	97	111	69	85	120	102	103
Xsze_00568	105	134	113	76	54	90	74	64
Xsze_00569	28	37	22	24	50	75	56	35
Xsze_00570	0	4	1	0	0	2	1	1
Xsze_00571	17	30	14	14	18	23	25	5
Xsze_00572	5	1	6	1	2	1	2	1
Xsze_00573	6	6	1	8	4	6	15	11
Xsze_00574	189	205	158	142	187	279	331	240
Xsze_00575	431	472	422	204	305	371	422	319
Xsze_00576	1049	1229	995	525	514	722	889	668
Xsze_00577	467	577	483	269	292	400	410	332
Xsze_00578	42	56	30	20	34	45	45	38
Xsze_00579	18	31	30	25	41	45	89	73
Xsze_00580	12	17	21	5	4	21	12	4
Xsze_00581	110	143	129	77	213	245	249	192
Xsze_00582	117	158	97	76	119	174	135	118
Xsze_00583	357	450	382	202	346	369	483	324
Xsze_00584	192	242	182	117	225	221	244	216
Xsze_00585	29	45	35	27	52	107	163	118
Xsze_00586	253	317	324	183	129	180	200	160
Xsze_00587	1028	1150	736	719	389	508	618	550
Xsze_00588	669	775	682	437	660	817	779	602
Xsze_00589	65	85	61	42	86	78	101	71
Xsze_00590	169	227	167	114	224	213	203	189
Xsze_00591	189	212	183	116	185	189	240	162
Xsze_00592	217	268	205	132	383	468	432	311
Xsze_00593	134	128	89	58	162	183	198	135
Xsze_00594	117	141	111	73	138	192	205	171
Xsze_00595	438	536	540	325	473	669	803	546
Xsze_00596	161	203	182	106	194	154	234	220
Xsze_00597	70	76	78	42	115	104	116	89
Xsze_00598	272	346	266	157	609	590	612	410
Xsze_00599	233	258	237	115	361	399	393	308
Xsze_00600	415	346	168	273	271	359	676	450
Xsze_00602	5	7	2	1	4	7	5	4
Xsze_00603	11	16	8	13	5	18	15	14
Xsze_00604	72	107	41	97	37	40	61	68
Xsze_00605	1909	2448	711	1674	735	770	1283	1116
Xsze_00606	619	699	468	305	132	247	234	227
Xsze_00607	178	192	139	90	134	205	209	117
Xsze_00608	268	355	295	170	169	206	256	207
Xsze_00609	129	165	136	69	48	82	86	82
Xsze_00610	198	260	196	117	113	124	173	163
Xsze_00611	352	415	357	171	262	411	411	320
Xsze_00612	195	263	202	101	121	273	228	161
Xsze_00613	283	360	276	156	163	261	331	258
Xsze_00614	344	443	370	199	179	308	347	297
Xsze_00615	449	531	455	218	194	340	449	330
Xsze_00616	490	658	499	248	165	256	319	306
Xsze_00617	501	635	540	272	153	463	421	309
Xsze_00618	338	439	322	196	126	282	269	200
Xsze_00619	2986	3610	2986	1734	1259	1848	2525	1976
Xsze_00620	1377	1621	1550	1310	1835	2286	3115	2348
Xsze_00621	1082	1270	1034	665	706	995	1052	823
Xsze_00622	444	566	498	229	251	305	300	270
Xsze_00623	330	386	309	160	142	273	249	204
Xsze_00624	940	1517	1476	967	316	1283	1398	769
Xsze_00625	48	34	42	25	74	97	74	55
Xsze_00626	33	53	30	25	97	84	103	69
Xsze_00627	24	24	41	18	76	123	118	78
Xsze_00628	34	47	51	22	236	334	300	212
Xsze_00629	27	47	29	27	329	285	299	203
Xsze_00630	4	11	2	1	43	31	34	20
Xsze_00631	15	28	18	16	205	156	170	110
Xsze_00632	38	48	32	27	227	271	264	127
Xsze_00633	5	8	2	8	11	13	8	14
Xsze_00634	27	43	38	18	120	126	103	96
Xsze_00635	166	202	184	118	116	163	186	124
Xsze_00636	297	386	333	179	184	236	319	234
Xsze_00637	282	311	334	169	248	422	393	313
Xsze_00638	14	17	13	6	7	8	24	16
Xsze_00639	239	269	228	129	218	238	349	233
Xsze_00640	34	50	38	32	45	61	87	48
Xsze_00641	3542	4162	1198	3152	4657	6178	5040	4394
Xsze_00642	107	106	82	65	110	165	140	97
Xsze_00643	71	82	42	64	54	194	76	71
Xsze_00644	9	24	5	17	11	13	28	19
Xsze_00645	398	491	71	233	550	47	862	512
Xsze_00646	16	14	17	5	5	9	10	10
Xsze_00647	0	0	0	0	0	0	0	0
Xsze_00648	757	1006	1028	838	682	1037	1895	1461
Xsze_00649	41	63	49	24	47	72	74	72
Xsze_00650	11	19	11	10	16	12	12	9
Xsze_00651	154	149	133	82	113	138	152	122
Xsze_00652	68	95	86	49	120	87	107	97
Xsze_00653	83	115	86	39	109	134	137	106
Xsze_00654	53	47	48	31	55	95	86	47
Xsze_00655	374	506	428	235	206	380	349	333
Xsze_00656	474	512	420	259	191	357	359	250
Xsze_00657	465	507	425	263	134	220	201	143
Xsze_00658	174	214	189	122	106	140	159	143
Xsze_00659	11	34	27	34	28	44	64	43
Xsze_00660	36	57	39	40	85	113	93	75
Xsze_00661	5677	6664	5966	2984	3444	4427	6171	4673
Xsze_00662	36945	42749	35917	22438	21964	20943	33304	25880
Xsze_00663	23680	26292	22405	12190	12826	26704	23200	17525
Xsze_00664	4546	5581	4853	2668	2560	3334	4618	3551
Xsze_00665	13165	16322	13638	7543	7046	11768	13116	10597
Xsze_00667	3589	3839	3193	1767	1870	4039	3651	2823
Xsze_00668	36545	43018	36526	21020	22476	21979	37664	29284
Xsze_00669	5092	6223	5537	2845	3115	3727	5477	4261
Xsze_00670	1017	1234	1015	485	569	368	995	700
Xsze_00671	10167	11750	9807	4937	5502	6815	9686	7575
Xsze_00672	6618	7673	6618	3163	3291	4861	6666	5183
Xsze_00673	13074	15360	13038	6572	6144	9765	12915	9591
Xsze_00674	12905	15969	13509	6757	6351	15819	13251	10368
Xsze_00675	5028	5760	4784	2808	2291	4961	4745	3954
Xsze_00676	13397	15813	13601	6628	5644	9078	12273	9358
Xsze_00677	7326	8647	6918	3351	2469	4609	6162	4761
Xsze_00678	12175	13519	11098	6571	4651	7866	10559	8203
Xsze_00679	4456	5263	4445	2164	2558	3954	4973	3908
Xsze_00680	1188	1519	1191	619	881	1949	1478	1070
Xsze_00681	6164	7266	6213	2931	3965	3819	6215	4734
Xsze_00682	16623	19797	17406	8311	10760	11459	17644	13368
Xsze_00683	4301	5038	4191	2206	2471	3569	4340	3180
Xsze_00684	2324	2825	2337	1065	1322	1802	2373	1829
Xsze_00685	16833	20122	17408	8603	9210	11574	17670	13306
Xsze_00686	7350	8523	6809	3479	3638	7331	6868	5466
Xsze_00687	11151	12753	11083	5558	5156	7432	10529	7862
Xsze_00688	18748	21797	18107	9300	8110	15569	17746	13334
Xsze_00689	12510	14676	12355	6865	4583	11093	11375	9047
Xsze_00690	61	75	53	39	118	104	149	87
Xsze_00691	11	11	10	11	11	15	9	8
Xsze_00692	3940	4524	3738	2112	4572	5158	5519	3921
Xsze_00693	376	440	328	191	218	641	408	316
Xsze_00694	301	364	280	157	216	299	352	288
Xsze_00695	583	722	492	389	357	555	622	595
Xsze_00696	369	414	302	268	243	412	440	407
Xsze_00697	1	3	1	4	4	6	3	3
Xsze_00698	391	463	373	225	337	504	461	346
Xsze_00699	114	148	114	66	107	189	157	131
Xsze_00700	138	157	123	85	102	169	162	128
Xsze_00701	42	40	36	16	39	70	73	31
Xsze_00702	3	6	5	4	1	3	6	3
Xsze_00703	20	15	16	11	5	11	8	9
Xsze_00704	275	251	30	56	237	257	431	182
Xsze_00705	0	0	0	0	0	0	0	0
Xsze_00706	0	0	0	0	0	0	0	0
Xsze_00707	60	84	71	79	39	51	122	116
Xsze_00708	78	97	76	49	109	116	156	99
Xsze_00709	147	159	165	105	144	188	184	149
Xsze_00710	3	6	3	0	3	0	2	1
Xsze_00711	197	238	197	117	105	151	161	107
Xsze_00712	73	75	77	49	356	306	342	259
Xsze_00713	188	201	199	146	554	466	578	360
Xsze_00714	598	731	656	397	1677	2201	2533	1712
Xsze_00715	170	217	209	126	251	290	329	225
Xsze_00716	121	130	125	72	189	180	180	120
Xsze_00717	79	97	88	54	197	167	201	160
Xsze_00718	42	48	48	24	94	118	88	80
Xsze_00719	60	78	73	39	114	150	181	96
Xsze_00720	30	46	35	21	34	48	41	29
Xsze_00721	8	11	16	12	3	17	11	6
Xsze_00722	15	16	12	4	1	12	10	2
Xsze_00723	6	4	4	1	1	10	4	4
Xsze_00724	1	2	4	1	3	9	5	3
Xsze_00725	22	20	15	8	20	38	36	14
Xsze_00726	0	1	1	0	1	2	1	2
Xsze_00727	83	115	65	55	127	140	169	147
Xsze_00728	235	272	275	164	537	594	596	421
Xsze_00729	307	342	334	182	367	453	422	331
Xsze_00730	109	133	87	65	110	127	131	82
Xsze_00731	202	256	192	184	141	174	270	181
Xsze_00732	10905	14100	6866	10289	7954	11593	14305	12342
Xsze_00733	193	240	209	102	114	220	184	139
Xsze_00734	50	56	37	36	55	75	56	46
Xsze_00735	119	141	106	55	81	148	114	70
Xsze_00736	29	34	25	15	53	139	60	66
Xsze_00737	506	635	473	273	1128	695	857	703
Xsze_00738	2004	2347	2020	1112	4560	2707	3577	3088
Xsze_00739	173	201	177	94	253	406	366	274
Xsze_00740	272	369	284	217	484	533	619	442
Xsze_00741	576	719	517	327	708	773	1043	768
Xsze_00742	176	222	202	101	180	460	420	332
Xsze_00743	761	904	768	405	710	1418	1828	1495
Xsze_00744	417	520	391	316	1055	1618	1628	1041
Xsze_00745	81	111	87	69	132	229	192	110
Xsze_00746	67	84	47	43	67	143	103	88
Xsze_00747	81	113	89	67	149	248	188	131
Xsze_00748	655	718	615	405	2073	1773	1978	1566
Xsze_00749	46	46	54	28	36	77	61	56
Xsze_00750	513	600	535	350	1735	1699	1763	1154
Xsze_00751	88	92	102	69	130	132	143	122
Xsze_00752	42	62	62	36	74	104	98	71
Xsze_00753	45	44	45	39	49	91	92	53
Xsze_00754	22	43	55	40	39	64	68	57
Xsze_00755	838	1163	2000	1346	2372	4933	4267	3406
Xsze_00756	43	59	89	81	113	223	246	251
Xsze_00757	60	67	53	34	117	182	115	66
Xsze_00758	26	34	27	11	29	63	40	27
Xsze_00759	1391	1726	1012	933	737	1140	1194	771
Xsze_00760	306	397	310	177	318	529	486	313
Xsze_00761	375	392	373	189	318	421	423	354
Xsze_00762	181	221	181	102	87	136	97	88
Xsze_00763	212	256	168	101	66	181	100	113
Xsze_00764	57	46	36	18	7	20	16	18
Xsze_00765	91	98	80	42	33	69	54	59
Xsze_00766	102	82	62	29	16	29	34	33
Xsze_00767	466	514	385	210	150	245	245	193
Xsze_00768	506	551	375	266	199	297	282	258
Xsze_00769	224	226	181	104	72	107	122	139
Xsze_00770	38	46	35	14	7	19	21	19
Xsze_00771	1078	1189	880	514	518	850	726	634
Xsze_00772	290	355	240	150	103	168	150	136
Xsze_00773	113	151	84	74	67	98	99	93
Xsze_00774	532	642	461	294	181	356	372	306
Xsze_00775	215	213	168	88	49	73	92	88
Xsze_00776	335	367	295	141	105	222	189	189
Xsze_00777	333	405	329	189	134	328	328	246
Xsze_00778	225	252	218	140	292	351	339	234
Xsze_00779	267	268	244	145	278	293	359	250
Xsze_00780	624	745	637	489	1140	1188	1516	1090
Xsze_00781	509	537	431	261	378	602	521	384
Xsze_00782	93	105	109	67	132	236	176	126
Xsze_00783	97	121	92	53	124	130	115	97
Xsze_00784	535	715	589	340	1640	1373	1696	1221
Xsze_00785	997	1155	983	560	2521	2680	2676	1900
Xsze_00786	672	749	601	385	674	871	861	569
Xsze_00787	371	406	365	226	274	398	360	235
Xsze_00788	244	283	257	111	134	186	202	165
Xsze_00789	191	219	158	112	83	128	156	119
Xsze_00790	210	242	249	149	265	259	327	261
Xsze_00791	179	187	178	86	197	288	228	146
Xsze_00792	171	199	188	100	241	325	293	205
Xsze_00793	254	243	253	139	266	339	341	202
Xsze_00794	671	802	640	347	487	778	795	468
Xsze_00795	175	197	196	98	173	194	240	183
Xsze_00796	104	130	101	62	110	209	143	139
Xsze_00797	136	192	110	117	318	285	382	282
Xsze_00798	326	334	289	165	101	170	142	154
Xsze_00799	182	185	164	84	99	81	140	92
Xsze_00800	274	317	238	142	180	248	220	179
Xsze_00801	496	590	427	302	360	592	498	394
Xsze_00802	358	403	346	188	63	145	193	186
Xsze_00803	440	588	398	286	270	376	577	361
Xsze_00804	2347	3278	2188	1650	1437	1697	3061	2403
Xsze_00805	18	22	24	13	66	80	67	34
Xsze_00806	440	491	396	238	432	768	603	425
Xsze_00807	326	433	369	206	257	325	402	334
Xsze_00808	336	367	361	189	178	234	290	222
Xsze_00809	146	215	141	83	187	199	250	167
Xsze_00810	435	531	413	299	167	250	316	250
Xsze_00811	478	589	548	325	510	651	680	480
Xsze_00812	16	16	18	6	10	19	19	11
Xsze_00813	28	32	19	14	20	33	20	13
Xsze_00814	387	534	1059	758	996	1355	1540	1199
Xsze_00815	158	219	378	255	188	254	324	256
Xsze_00816	12	13	21	18	21	52	28	22
Xsze_00817	8	16	21	9	31	43	39	12
Xsze_00818	1	3	7	3	7	17	15	14
Xsze_00819	12	19	19	10	76	68	74	41
Xsze_00820	57	67	64	44	121	116	138	87
Xsze_00821	153	208	174	103	286	242	212	151
Xsze_00822	129	165	126	62	318	353	247	184
Xsze_00823	94	89	89	39	163	177	160	111
Xsze_00824	82	94	83	56	127	173	143	101
Xsze_00825	416	491	411	236	431	589	514	379
Xsze_00826	59	68	47	33	94	146	132	78
Xsze_00827	32	26	31	14	58	66	39	38
Xsze_00828	5	12	6	6	15	22	19	10
Xsze_00829	110	153	87	86	133	206	151	107
Xsze_00830	18	20	14	10	15	37	18	15
Xsze_00831	4	6	1	4	0	10	17	7
Xsze_00832	4	6	8	4	32	50	15	19
Xsze_00833	8	22	8	10	52	49	50	42
Xsze_00834	20	30	12	14	28	52	33	19
Xsze_00835	31	45	33	16	42	66	58	42
Xsze_00836	70	82	67	32	96	126	113	88
Xsze_00837	109	146	123	60	227	210	299	201
Xsze_00838	0	0	0	0	0	0	0	0
Xsze_00839	192	217	213	105	330	355	319	262
Xsze_00840	33	49	29	27	55	81	57	49
Xsze_00841	21	33	32	20	33	71	52	39
Xsze_00842	388	442	360	215	195	337	326	224
Xsze_00843	3448	3993	3487	1919	1773	2295	2651	2114
Xsze_00844	154	210	146	88	39	101	74	69
Xsze_00845	1934	2447	2131	1352	854	1045	1498	1210
Xsze_00846	2760	3356	2739	1770	1457	1825	2916	2288
Xsze_00847	764	872	809	487	371	429	521	384
Xsze_00848	431	492	435	249	217	305	357	285
Xsze_00849	550	620	563	295	250	389	371	324
Xsze_00850	2749	3264	2867	1519	1932	2914	2707	2087
Xsze_00851	4	5	2	3	14	13	4	12
Xsze_00852	24	35	25	17	51	82	86	39
Xsze_00853	15	21	14	11	24	71	33	32
Xsze_00854	53	61	44	37	130	148	178	122
Xsze_00855	19	27	23	16	70	122	104	71
Xsze_00856	13	12	7	8	16	44	48	41
Xsze_00857	9	12	5	3	35	106	81	54
Xsze_00858	7	12	4	2	12	81	49	22
Xsze_00859	3	8	2	1	1	8	9	4
Xsze_00860	205	262	187	122	276	374	361	251
Xsze_00861	13	15	9	1	2	8	7	3
Xsze_00862	14	19	29	11	5	16	9	7
Xsze_00863	3	5	4	7	4	3	7	6
Xsze_00864	6	4	9	6	1	10	5	3
Xsze_00865	54	42	44	33	58	103	74	56
Xsze_00866	25	26	25	13	13	32	17	18
Xsze_00867	8	5	10	4	8	24	13	7
Xsze_00868	3	6	5	4	3	23	6	7
Xsze_00869	149	157	121	60	101	146	136	107
Xsze_00870	78	86	69	43	43	76	70	60
Xsze_00871	12	18	24	7	13	43	26	18
Xsze_00872	25	16	25	12	31	77	48	32
Xsze_00873	8	8	10	10	15	27	19	22
Xsze_00874	19	38	46	33	3	8	10	7
Xsze_00875	50	58	33	23	22	36	36	30
Xsze_00876	20	39	24	16	22	27	35	36
Xsze_00877	14	13	22	9	20	12	21	19
Xsze_00878	157	185	150	79	116	198	169	127
Xsze_00879	42	67	54	35	25	41	45	42
Xsze_00880	436	562	382	233	269	451	398	288
Xsze_00881	494	594	482	309	305	432	460	377
Xsze_00882	290	322	257	149	259	372	383	293
Xsze_00883	1203	1465	1098	620	648	775	800	724
Xsze_00884	616	712	579	332	502	622	673	525
Xsze_00885	11	9	6	2	3	4	6	4
Xsze_00886	1296	1685	1537	767	1652	1276	1962	1466
Xsze_00887	5115	6274	5654	2777	6069	5360	7100	5085
Xsze_00888	3605	4136	3580	1867	3720	4437	4248	3054
Xsze_00889	5250	6213	5767	2848	5918	4684	6915	5193
Xsze_00890	1084	1468	1220	651	1117	990	1338	1056
Xsze_00891	2134	2640	2254	1099	2281	3789	2774	2112
Xsze_00892	976	1164	941	511	1083	1229	1405	1080
Xsze_00893	1792	2249	2054	1230	1163	1172	1587	1260
Xsze_00894	1569	1927	1537	1050	677	1115	1091	906
Xsze_00895	248	334	281	151	198	158	343	264
Xsze_00896	1741	2037	1672	856	916	1448	1628	1438
Xsze_00897	234	287	236	149	160	155	246	216
Xsze_00898	68	75	75	44	83	124	88	74
Xsze_00899	1377	1620	1541	872	1274	1284	2112	1401
Xsze_00900	54	62	46	31	107	106	100	53
Xsze_00901	92	105	83	54	278	342	276	192
Xsze_00902	63	86	73	43	302	338	309	168
Xsze_00903	21	22	28	14	98	103	90	44
Xsze_00904	79	77	81	44	302	297	219	152
Xsze_00905	119	130	105	78	311	364	273	188
Xsze_00906	74	91	86	40	164	131	125	74
Xsze_00907	67	79	77	57	109	127	110	85
Xsze_00908	26	28	21	23	32	59	49	33
Xsze_00909	2066	1692	1178	1095	874	1858	2263	2021
Xsze_00910	1068	1530	1505	1326	890	1214	2335	1778
Xsze_00911	0	0	0	0	0	0	0	0
Xsze_00912	0	0	0	0	0	0	0	0
Xsze_00913	0	0	0	0	0	3	0	0
Xsze_00914	51	55	39	18	32	99	64	36
Xsze_00915	11	17	8	5	3	17	6	10
Xsze_00916	36	45	38	27	58	174	162	114
Xsze_00917	59	74	73	56	68	118	152	123
Xsze_00918	154	159	132	89	334	509	399	275
Xsze_00919	644	690	560	293	366	493	511	438
Xsze_00920	268	316	282	146	290	378	359	264
Xsze_00921	229	296	227	122	276	331	305	235
Xsze_00922	345	331	299	169	137	221	246	170
Xsze_00923	374	432	284	149	246	496	320	237
Xsze_00924	843	944	744	490	496	497	620	498
Xsze_00925	1977	2305	1932	1163	1191	1714	1761	1499
Xsze_00926	22	29	15	12	21	27	17	12
Xsze_00927	3	7	6	3	7	13	2	10
Xsze_00928	7	7	3	3	6	8	13	8
Xsze_00929	32	43	37	26	41	62	65	39
Xsze_00930	574	652	567	306	443	533	605	465
Xsze_00931	80	91	79	49	74	137	90	77
Xsze_00932	45	66	52	43	54	91	78	46
Xsze_00933	264	298	242	164	353	499	447	326
Xsze_00934	301	347	297	155	299	478	404	296
Xsze_00935	501	636	515	262	374	444	501	405
Xsze_00936	468	581	519	338	6955	4764	5030	3502
Xsze_00937	32	22	17	13	20	29	35	23
Xsze_00938	6	17	10	9	12	12	19	13
Xsze_00939	5	4	5	5	3	7	4	8
Xsze_00940	10	13	8	12	10	18	6	4
Xsze_00941	20	24	18	9	33	44	42	24
Xsze_00942	167	207	116	103	222	284	256	183
Xsze_00943	1	1	1	1	4	4	1	2
Xsze_00944	23	31	26	17	43	28	50	21
Xsze_00945	20	28	21	11	41	42	30	18
Xsze_00946	43	52	42	27	51	87	84	40
Xsze_00947	18	21	19	8	23	38	27	20
Xsze_00948	12	31	20	12	27	54	50	29
Xsze_00949	80	96	88	52	103	150	132	108
Xsze_00950	74	70	74	42	101	186	122	120
Xsze_00951	0	6	4	2	4	3	4	4
Xsze_00952	194	186	164	99	73	149	137	95
Xsze_00953	1991	2440	1924	1261	885	1067	1307	1073
Xsze_00954	46	60	45	27	104	188	113	61
Xsze_00955	303	328	207	223	1140	1319	796	504
Xsze_00956	95	128	96	75	252	372	323	223
Xsze_00957	15	22	15	11	30	66	49	38
Xsze_00958	131	152	116	84	216	165	200	174
Xsze_00959	455	503	472	281	1503	814	1060	895
Xsze_00960	53	57	41	45	21	31	36	32
Xsze_00961	272	347	358	184	452	662	563	402
Xsze_00962	142	160	132	92	211	224	153	143
Xsze_00963	96	127	106	66	98	104	100	92
Xsze_00964	12	17	17	9	15	24	18	21
Xsze_00965	36	31	37	21	30	46	49	33
Xsze_00966	25	47	38	33	18	39	33	25
Xsze_00967	51	45	43	32	23	62	40	43
Xsze_00968	14	19	19	9	31	22	26	24
Xsze_00969	41	40	61	33	182	195	148	86
Xsze_00970	14	20	17	18	28	43	30	21
Xsze_00971	12	15	10	3	14	14	13	3
Xsze_00972	5	2	2	2	1	7	3	3
Xsze_00973	0	3	2	2	3	2	4	1
Xsze_00974	4	0	2	1	0	8	2	3
Xsze_00975	0	0	0	1	2	8	3	2
Xsze_00976	1	2	1	1	5	11	4	2
Xsze_00977	4	6	5	8	16	20	14	9
Xsze_00978	4	4	1	1	3	20	15	10
Xsze_00979	69	101	92	52	389	362	396	275
Xsze_00980	39	57	51	28	336	222	278	241
Xsze_00981	6	7	8	2	7	10	6	1
Xsze_00982	3	8	6	3	11	21	17	8
Xsze_00983	76	103	97	65	168	244	201	142
Xsze_00984	7	7	11	5	10	13	11	10
Xsze_00985	6	4	5	3	5	9	9	10
Xsze_00986	3176	3284	2849	1498	1270	4709	3930	2659
Xsze_00987	1331	1403	926	524	714	1228	1335	873
Xsze_00988	427	530	431	231	251	636	639	466
Xsze_00989	4	3	1	2	1	5	2	4
Xsze_00990	156	194	158	114	547	631	478	307
Xsze_00991	856	1121	1059	770	1042	1263	1257	1087
Xsze_00992	175	185	178	97	181	236	255	177
Xsze_00993	192	252	218	141	161	216	300	231
Xsze_00994	49	50	37	31	51	72	67	45
Xsze_00995	70	82	61	27	57	88	65	47
Xsze_00996	58	64	42	37	44	55	62	35
Xsze_00997	73	114	86	40	37	57	46	50
Xsze_00998	89	88	58	38	53	168	115	42
Xsze_00999	49	49	41	19	97	103	91	69
Xsze_01000	52	59	66	34	114	177	107	64
Xsze_01001	37	46	45	29	43	71	59	41
Xsze_01002	45	33	32	25	45	42	56	29
Xsze_01003	103	137	99	43	182	251	168	137
Xsze_01004	43	78	60	35	62	119	99	77
Xsze_01005	104	113	107	66	131	162	154	117
Xsze_01006	47	67	42	29	81	94	97	65
Xsze_01007	2013	2326	1791	943	1511	1735	2176	1697
Xsze_01008	302	355	391	245	1533	1972	1630	1041
Xsze_01009	84	98	106	57	56	129	93	51
Xsze_01010	600	661	521	206	235	351	429	307
Xsze_01011	38	43	35	22	7	30	11	19
Xsze_01012	76	101	84	44	139	70	93	84
Xsze_01013	32	33	22	19	61	65	37	35
Xsze_01014	14	17	10	9	9	42	23	16
Xsze_01015	22	31	31	20	52	93	78	62
Xsze_01016	99	114	87	52	149	176	183	137
Xsze_01017	61	92	63	44	72	215	117	90
Xsze_01018	539	715	581	305	460	684	854	628
Xsze_01019	310	360	262	170	178	248	317	278
Xsze_01020	326	374	306	183	274	408	372	256
Xsze_01021	134	170	147	72	133	223	186	159
Xsze_01022	4373	5020	3688	2612	1421	4845	5562	4596
Xsze_01023	21	20	18	5	12	32	19	19
Xsze_01024	11	28	14	22	28	39	39	30
Xsze_01025	101	102	105	68	179	206	215	166
Xsze_01026	40	49	32	15	16	51	34	34
Xsze_01027	95	122	108	49	108	148	130	92
Xsze_01028	161	172	158	107	158	187	262	185
Xsze_01029	38	48	34	26	26	34	52	30
Xsze_01030	108	134	99	49	81	80	85	73
Xsze_01031	46	53	51	38	57	78	59	47
Xsze_01032	1	2	6	0	2	10	7	8
Xsze_01033	37	53	46	23	50	346	122	71
Xsze_01034	13	14	4	5	31	236	53	15
Xsze_01035	1	0	0	1	5	23	9	3
Xsze_01036	8	6	5	1	16	125	31	21
Xsze_01037	5	6	9	4	8	31	12	10
Xsze_01038	9	13	12	7	20	81	31	16
Xsze_01039	5	14	4	2	20	60	11	13
Xsze_01040	11	9	4	1	14	73	34	15
Xsze_01041	17	16	10	7	28	97	37	20
Xsze_01042	2	3	1	0	1	13	2	2
Xsze_01043	8	12	6	6	11	32	28	7
Xsze_01044	27	26	24	14	36	99	53	31
Xsze_01045	135	140	118	73	216	264	301	156
Xsze_01046	34	43	38	17	104	81	99	53
Xsze_01047	10	16	15	3	8	13	13	7
Xsze_01048	36	60	72	41	53	72	64	49
Xsze_01049	4	9	5	6	6	7	1	5
Xsze_01050	3	7	2	2	8	7	2	2
Xsze_01051	4	3	4	0	3	11	4	3
Xsze_01052	4	8	3	4	7	9	6	5
Xsze_01053	9	7	10	2	7	12	2	8
Xsze_01054	47	63	48	38	65	74	69	50
Xsze_01055	21	25	27	11	35	61	32	34
Xsze_01056	111	138	109	95	402	520	505	311
Xsze_01057	68	95	67	37	219	309	270	155
Xsze_01058	23	27	21	11	33	39	37	25
Xsze_01059	13	12	12	6	15	17	13	7
Xsze_01060	14	20	11	7	13	23	10	17
Xsze_01061	5	10	7	5	14	32	13	10
Xsze_01062	0	0	0	1	0	2	0	0
Xsze_01063	9522	10541	9037	4949	3167	5019	6866	5446
Xsze_01064	121	134	99	78	369	365	381	231
Xsze_01065	80	93	76	54	210	242	241	160
Xsze_01066	137	195	146	87	397	405	411	294
Xsze_01067	271	302	220	170	756	1038	738	463
Xsze_01068	75	111	74	44	35	73	59	46
Xsze_01069	489	611	471	269	929	868	781	645
Xsze_01070	285	295	269	157	353	512	424	299
Xsze_01071	216	211	214	134	159	397	276	209
Xsze_01072	2164	2542	2194	1415	1325	1826	1966	1534
Xsze_01073	336	425	345	236	227	308	354	326
Xsze_01074	576	730	614	435	354	481	562	468
Xsze_01075	108	131	101	81	107	150	134	112
Xsze_01076	109	133	98	74	148	257	184	138
Xsze_01077	119	177	133	85	288	373	361	208
Xsze_01078	48	64	68	40	139	167	152	110
Xsze_01079	29	46	49	19	28	53	48	30
Xsze_01080	8	10	13	8	5	9	7	11
Xsze_01081	233	308	250	144	456	611	779	577
Xsze_01082	34	36	41	17	27	47	41	32
Xsze_01083	1151	1281	1081	601	868	1015	1353	1098
Xsze_01084	2493	3006	2509	1280	2123	2488	3113	2517
Xsze_01085	15	18	15	9	24	40	33	14
Xsze_01086	21	17	25	14	41	55	54	35
Xsze_01087	74	75	82	45	185	269	196	158
Xsze_01088	86	100	114	50	206	202	187	173
Xsze_01089	238	305	306	152	474	443	680	560
Xsze_01090	27	39	26	13	33	51	40	37
Xsze_01091	35	42	29	19	17	43	46	40
Xsze_01092	4	10	4	8	0	4	9	5
Xsze_01093	58	79	67	35	102	440	213	166
Xsze_01094	16	30	24	21	26	66	45	32
Xsze_01095	32	33	31	21	49	64	51	52
Xsze_01096	49	43	40	27	34	80	72	57
Xsze_01097	31	50	47	26	54	117	89	73
Xsze_01098	214	242	203	139	159	209	233	203
Xsze_01099	291	328	288	161	471	612	503	343
Xsze_01100	16	16	9	6	17	15	23	18
Xsze_01101	19	20	17	6	34	34	52	31
Xsze_01102	52	61	59	30	37	67	53	61
Xsze_01103	226	231	250	168	1113	1694	1581	1188
Xsze_01104	91	99	109	53	256	351	349	264
Xsze_01105	2410	2530	4253	3050	10701	8754	14559	10227
Xsze_01106	1585	1672	1955	1321	4610	4657	5426	3894
Xsze_01107	3339	3632	4789	2841	11970	11892	14225	9886
Xsze_01108	184	200	221	140	417	620	545	461
Xsze_01109	838	933	1212	714	2126	1723	2685	1990
Xsze_01110	464	537	614	353	1046	1384	1425	1084
Xsze_01111	641	708	843	455	1679	2163	2048	1512
Xsze_01112	184	222	257	166	524	658	665	512
Xsze_01113	722	801	1018	589	2326	2261	2726	1874
Xsze_01114	309	370	431	268	1022	1068	1290	845
Xsze_01115	1407	1580	1889	1210	4870	4781	5641	4149
Xsze_01116	248	257	337	225	749	761	829	627
Xsze_01117	152	147	181	116	405	619	477	370
Xsze_01118	304	331	421	202	921	885	1017	721
Xsze_01119	744	893	1126	594	2452	2269	2729	1953
Xsze_01120	262	259	377	214	825	851	919	691
Xsze_01121	549	626	751	489	2019	2355	2287	1649
Xsze_01122	125	132	176	108	509	677	624	430
Xsze_01123	727	853	1208	737	3034	3097	3428	2498
Xsze_01124	103	103	133	66	183	182	237	186
Xsze_01125	268	359	332	194	180	345	336	240
Xsze_01126	783	971	629	501	427	538	648	465
Xsze_01127	6732	8095	6976	3937	5860	8559	8783	6669
Xsze_01128	889	1102	940	547	889	1482	1217	943
Xsze_01129	374	477	442	260	334	316	488	382
Xsze_01130	11	13	13	6	5	8	7	6
Xsze_01131	3	5	4	1	1	3	1	1
Xsze_01132	54	62	34	30	9	32	16	26
Xsze_01133	14	20	17	6	4	11	13	6
Xsze_01134	25	26	12	5	6	9	18	6
Xsze_01135	14	17	16	9	4	11	11	15
Xsze_01136	35	75	38	26	22	43	37	30
Xsze_01137	35	48	33	24	21	33	47	38
Xsze_01138	769	893	769	388	517	627	797	578
Xsze_01139	1171	1470	1079	774	1242	1658	1699	1297
Xsze_01140	143	199	163	98	82	135	158	157
Xsze_01141	31	32	21	13	15	42	28	29
Xsze_01142	52	84	76	30	69	77	93	70
Xsze_01143	25	20	22	6	195	240	216	171
Xsze_01144	28	39	30	18	200	185	217	153
Xsze_01145	33	33	23	21	622	969	866	656
Xsze_01146	6	9	8	1	152	336	223	195
Xsze_01147	24	34	42	18	55	62	71	68
Xsze_01148	62	89	71	41	87	151	134	96
Xsze_01149	27	29	37	14	44	41	43	41
Xsze_01150	75	107	99	40	87	142	116	100
Xsze_01151	73	85	80	38	65	146	125	102
Xsze_01152	336	406	316	189	324	399	412	339
Xsze_01153	339	377	324	196	420	558	556	401
Xsze_01154	880	1089	847	531	944	1223	1218	877
Xsze_01155	3	4	6	1	0	6	1	1
Xsze_01156	430	529	477	270	240	378	434	348
Xsze_01157	36	43	44	23	129	129	193	129
Xsze_01158	22	34	38	24	31	63	67	37
Xsze_01159	399	504	342	291	737	1035	887	709
Xsze_01160	138	161	136	93	88	157	147	111
Xsze_01161	535	617	439	307	1098	1206	1545	1155
Xsze_01162	78	93	97	51	207	244	237	172
Xsze_01163	32	41	29	30	43	52	67	53
Xsze_01164	88	110	78	52	161	212	199	162
Xsze_01165	76	83	66	52	145	181	195	125
Xsze_01166	123	113	78	59	98	131	145	105
Xsze_01167	87	98	89	62	114	171	151	139
Xsze_01168	1	2	4	0	1	3	3	0
Xsze_01169	3	4	5	3	3	5	5	4
Xsze_01170	36	35	22	15	23	42	31	16
Xsze_01171	685	761	605	311	424	677	742	612
Xsze_01172	69	68	58	36	123	183	138	85
Xsze_01173	129	144	122	74	167	270	208	166
Xsze_01174	66	87	64	28	92	158	118	94
Xsze_01175	1666	2175	1699	1018	1745	1921	2716	2055
Xsze_01176	43	53	39	16	21	35	48	47
Xsze_01177	1036	1312	1105	653	1688	2097	2752	2067
Xsze_01178	379	446	387	238	471	787	660	597
Xsze_01179	182	241	154	88	215	248	289	256
Xsze_01180	115	141	118	63	89	149	150	139
Xsze_01181	462	497	400	228	330	727	513	415
Xsze_01182	7734	9018	7833	4090	4021	4937	7720	6071
Xsze_01183	11053	12770	10616	5669	5674	10243	10904	8618
Xsze_01184	37128	42198	35869	18591	23372	27012	39100	29026
Xsze_01185	13932	15848	13653	7274	10824	12224	16962	12973
Xsze_01186	2717	3198	2392	1697	850	2005	1884	1881
Xsze_01187	3356	4041	3318	2072	1473	2040	2735	2438
Xsze_01188	7105	8329	7195	4081	4542	6102	8727	6791
Xsze_01189	11366	13979	12513	6990	8298	8968	15188	11497
Xsze_01190	18530	20988	18093	13082	14183	17312	22806	20356
Xsze_01191	11302	13501	10328	7621	10016	8757	15461	12880
Xsze_01192	374	522	441	224	158	352	311	252
Xsze_01193	27458	31913	27635	14254	12677	17468	23857	17260
Xsze_01194	19825	23725	21399	10556	12121	13441	19664	13642
Xsze_01195	94	121	95	60	65	110	96	57
Xsze_01196	2	0	0	2	3	8	7	5
Xsze_01197	31	46	44	33	158	459	343	183
Xsze_01198	44	67	41	26	279	661	452	271
Xsze_01199	47	75	55	24	234	361	286	248
Xsze_01200	38	56	45	21	381	574	501	356
Xsze_01201	32	36	33	23	175	287	228	184
Xsze_01202	25	31	26	23	86	116	115	86
Xsze_01203	56	40	29	25	180	276	267	165
Xsze_01204	50	61	40	24	239	518	464	281
Xsze_01205	54	77	53	37	433	265	247	215
Xsze_01206	8	6	8	8	43	36	30	17
Xsze_01207	5	12	9	1	8	19	13	8
Xsze_01208	2	8	7	4	6	24	16	7
Xsze_01209	16	27	18	9	37	46	62	33
Xsze_01210	32	47	31	18	62	79	77	51
Xsze_01211	18	24	22	8	22	29	28	29
Xsze_01212	3	4	0	1	1	5	5	5
Xsze_01213	37	53	27	17	37	81	58	39
Xsze_01214	18	32	36	12	43	74	61	34
Xsze_01215	128	129	94	53	151	252	226	154
Xsze_01217	19	33	29	18	50	66	66	44
Xsze_01218	0	0	1	2	0	1	1	0
Xsze_01219	24	21	25	11	40	50	43	33
Xsze_01220	19	17	22	7	28	36	31	11
Xsze_01221	7	5	4	6	14	7	18	8
Xsze_01222	1	2	5	2	7	3	15	8
Xsze_01223	13	15	13	7	18	19	20	11
Xsze_01224	10	18	11	9	23	61	34	31
Xsze_01225	6	11	3	3	7	16	11	8
Xsze_01226	15	19	18	13	23	45	34	23
Xsze_01228	694	1006	740	475	98	109	208	180
Xsze_01229	53	64	44	31	67	128	109	79
Xsze_01230	118	150	105	109	225	210	310	197
Xsze_01231	145	139	134	78	689	971	886	654
Xsze_01232	488	602	509	305	701	842	938	652
Xsze_01233	166	210	176	98	220	275	299	247
Xsze_01234	712	901	641	518	629	839	977	848
Xsze_01235	4774	6445	5920	4679	8060	7095	11017	9853
Xsze_01236	68	104	89	50	81	146	130	102
Xsze_01237	118	143	97	71	157	203	207	120
Xsze_01238	151	157	139	82	119	186	168	118
Xsze_01239	12	15	12	9	8	13	28	23
Xsze_01240	0	0	0	0	0	0	0	0
Xsze_01241	0	0	0	0	0	0	0	0
Xsze_01242	0	0	0	0	0	0	0	0
Xsze_01243	7	15	2	6	13	1	14	12
Xsze_01244	42	45	39	23	62	90	95	54
Xsze_01245	283	353	287	153	170	331	330	217
Xsze_01246	510	605	502	254	384	1251	864	586
Xsze_01247	632	784	673	293	408	797	906	669
Xsze_01248	675	807	690	319	449	1077	934	654
Xsze_01249	14	9	9	5	16	13	13	9
Xsze_01250	310	425	335	211	66	159	150	144
Xsze_01251	10	11	17	3	609	376	198	108
Xsze_01252	9	9	17	3	419	312	124	63
Xsze_01253	31	23	41	19	1023	883	431	169
Xsze_01254	270	249	330	161	4199	4799	3527	1738
Xsze_01255	2	1	2	1	1	4	2	1
Xsze_01256	2	1	1	0	3	1	1	0
Xsze_01257	1	1	2	2	3	5	1	1
Xsze_01258	0	0	0	0	0	1	1	0
Xsze_01259	173	222	190	94	21	42	51	50
Xsze_01260	340	402	371	176	1117	1822	1692	1386
Xsze_01261	1012	1212	1062	585	622	927	1425	1185
Xsze_01262	248	342	359	167	354	471	486	396
Xsze_01263	890	1269	1775	640	179	142	226	122
Xsze_01264	25	30	24	26	28	45	49	34
Xsze_01265	0	4	1	2	7	7	16	6
Xsze_01266	89	124	118	64	690	868	632	363
Xsze_01267	117	199	157	128	39	84	85	63
Xsze_01268	118	145	67	91	113	105	166	134
Xsze_01269	452	537	432	259	3360	5471	5183	3314
Xsze_01270	35	60	35	30	79	123	157	114
Xsze_01271	112	155	77	62	67	97	129	93
Xsze_01272	262	254	241	112	139	310	263	223
Xsze_01273	822	976	792	461	731	900	1141	983
Xsze_01274	321	379	266	219	281	312	352	302
Xsze_01275	379	478	352	259	260	292	357	319
Xsze_01276	1134	1312	1215	997	1428	1639	1943	1580
Xsze_01277	84	114	130	68	112	216	174	105
Xsze_01278	22	28	36	20	34	94	49	44
Xsze_01279	1	0	0	1	1	1	0	5
Xsze_01280	36	43	35	21	85	133	97	78
Xsze_01281	46	79	55	35	66	114	103	72
Xsze_01282	51	57	54	42	59	87	86	60
Xsze_01283	4	8	6	5	5	9	11	5
Xsze_01284	15	20	19	12	75	90	57	56
Xsze_01285	17	19	15	11	42	44	40	49
Xsze_01286	8	5	7	3	7	18	9	11
Xsze_01287	4	4	6	3	8	11	11	14
Xsze_01288	1	7	3	3	5	10	10	12
Xsze_01289	76	106	70	33	30	58	62	41
Xsze_01290	0	3	0	0	2	1	3	0
Xsze_01291	3	4	2	1	1	1	0	1
Xsze_01292	2002	2573	1839	954	173	510	838	801
Xsze_01293	4628	5872	4239	2436	409	1034	1364	1225
Xsze_01294	479	588	461	248	402	504	518	398
Xsze_01295	152	179	151	80	77	121	152	110
Xsze_01296	12	8	8	6	5	7	7	2
Xsze_01297	85	110	79	51	112	233	165	122
Xsze_01298	13	29	13	8	14	19	29	14
Xsze_01299	0	2	1	0	0	0	0	0
Xsze_01300	16	8	14	8	0	24	18	6
Xsze_01301	2755	3499	2956	1686	2330	2681	3701	3048
Xsze_01302	851	1026	875	446	678	868	1034	819
Xsze_01303	589	782	679	425	355	384	569	464
Xsze_01304	97	95	80	42	638	545	447	361
Xsze_01305	1322	1615	1416	782	1438	1513	2130	1575
Xsze_01306	367	490	400	260	280	289	427	323
Xsze_01307	70	92	75	48	39	45	68	58
Xsze_01308	136	168	146	81	126	161	166	137
Xsze_01309	346	426	343	210	719	910	828	582
Xsze_01310	495	661	493	322	622	703	749	574
Xsze_01311	336	370	392	212	535	754	626	468
Xsze_01312	1238	1426	1224	698	1167	1426	1648	1262
Xsze_01313	126	171	115	92	167	256	205	165
Xsze_01314	3	8	7	1	10	10	15	15
Xsze_01315	10	19	18	8	18	25	17	16
Xsze_01316	15	20	25	18	26	58	53	52
Xsze_01317	4	1	6	3	2	2	7	5
Xsze_01318	336	419	310	172	210	337	368	293
Xsze_01319	722	923	819	494	798	983	1197	996
Xsze_01320	155	199	163	101	513	463	554	425
Xsze_01321	11	11	9	9	31	38	43	37
Xsze_01322	7	8	5	5	27	83	48	36
Xsze_01323	15	12	18	12	12	31	22	28
Xsze_01324	14	10	15	4	6	20	17	15
Xsze_01325	9	10	14	6	17	20	24	12
Xsze_01326	331	367	356	203	521	741	595	449
Xsze_01327	275	316	296	160	377	521	483	342
Xsze_01328	137	160	158	62	158	268	228	130
Xsze_01329	764	935	755	431	567	887	867	691
Xsze_01330	508	600	504	268	411	669	595	463
Xsze_01331	333	404	334	190	245	427	426	266
Xsze_01332	221	295	234	122	164	269	241	226
Xsze_01333	220	250	193	116	168	283	258	206
Xsze_01334	333	342	333	173	459	628	584	427
Xsze_01335	167	183	168	100	109	218	201	146
Xsze_01336	261	381	305	144	282	331	458	331
Xsze_01337	219	307	247	164	172	249	314	232
Xsze_01338	281	355	305	176	251	378	368	266
Xsze_01339	247	330	269	121	255	365	420	267
Xsze_01340	193	268	211	132	178	224	285	219
Xsze_01341	197	210	194	102	160	212	253	235
Xsze_01342	923	1154	985	506	977	1504	1551	1076
Xsze_01343	102	119	113	67	151	147	161	103
Xsze_01344	776	909	860	481	1762	2060	1704	1171
Xsze_01345	473	520	472	281	930	1125	1085	743
Xsze_01346	108	120	116	73	117	157	135	121
Xsze_01347	9667	11536	9685	5559	4584	8957	10098	8280
Xsze_01348	3913	5135	4099	2261	1942	3013	4489	3776
Xsze_01349	1151	1407	1172	699	886	1367	1533	1016
Xsze_01350	763	888	751	458	524	769	849	654
Xsze_01351	20	26	16	19	35	85	55	53
Xsze_01352	129	149	123	67	86	112	98	92
Xsze_01353	471	621	491	260	297	324	314	236
Xsze_01354	186	219	202	94	314	362	381	266
Xsze_01355	23	25	19	15	22	39	29	27
Xsze_01356	149	161	163	75	239	319	388	285
Xsze_01357	114	160	142	76	197	246	232	183
Xsze_01358	117	158	136	79	118	157	141	113
Xsze_01359	64	86	68	42	45	85	82	53
Xsze_01360	376	458	422	216	327	518	460	337
Xsze_01361	284	365	272	168	339	468	486	400
Xsze_01362	435110	528824	162285	260407	483111	508439	585326	399750
Xsze_01363	10	2	5	5	3	9	7	9
Xsze_01364	1	2	2	2	0	7	2	2
Xsze_01365	17	18	17	17	16	51	29	18
Xsze_01366	4	2	10	4	7	13	9	13
Xsze_01367	3	1	6	0	4	7	3	5
Xsze_01368	4	7	5	6	9	20	6	7
Xsze_01369	101	109	89	39	168	201	216	158
Xsze_01370	12	9	7	7	6	15	3	9
Xsze_01371	5	8	3	5	8	8	12	10
Xsze_01372	3	5	5	1	19	14	20	18
Xsze_01373	12	19	17	6	52	49	51	34
Xsze_01374	117	146	123	56	131	205	198	134
Xsze_01375	31	44	34	19	154	159	148	134
Xsze_01376	131	180	157	73	149	363	281	167
Xsze_01377	62	106	90	51	75	199	158	122
Xsze_01378	559	649	422	297	132	211	213	222
Xsze_01379	36	53	54	25	40	53	60	33
Xsze_01380	55	87	48	37	52	74	68	57
Xsze_01381	533	606	491	255	199	330	460	394
Xsze_01382	23	28	27	21	50	63	72	44
Xsze_01383	55	62	57	25	144	189	187	131
Xsze_01384	252	337	239	136	179	305	268	230
Xsze_01385	101	118	119	43	79	137	121	82
Xsze_01386	47	54	49	30	26	33	57	39
Xsze_01387	198	220	190	118	115	193	237	172
Xsze_01388	81	93	94	44	45	113	84	49
Xsze_01389	221	248	229	115	117	152	213	158
Xsze_01390	65	79	47	26	30	54	51	38
Xsze_01391	28	44	40	26	13	34	44	27
Xsze_01392	239	310	222	153	142	220	229	231
Xsze_01393	29	21	19	14	22	13	28	16
Xsze_01394	206	259	232	106	96	116	152	107
Xsze_01395	91	102	114	53	44	61	84	61
Xsze_01396	88	115	64	47	38	88	102	65
Xsze_01397	64	88	58	43	48	76	89	55
Xsze_01398	63	95	60	39	36	71	64	38
Xsze_01399	117	124	93	72	63	101	80	90
Xsze_01400	141	175	131	100	139	151	175	175
Xsze_01401	204	264	183	94	569	955	817	655
Xsze_01402	4	4	4	7	7	5	5	10
Xsze_01403	100	109	99	66	99	167	172	123
Xsze_01404	586	766	369	391	555	628	771	598
Xsze_01405	32	56	52	35	37	54	68	40
Xsze_01406	31	36	50	20	35	44	43	24
Xsze_01407	3	6	9	4	3	19	11	8
Xsze_01408	37	52	43	24	40	65	53	45
Xsze_01409	4	10	13	5	6	9	7	11
Xsze_01410	30	20	33	22	62	86	101	84
Xsze_01411	2	3	2	1	0	1	1	1
Xsze_01412	14	18	4	13	6	23	11	17
Xsze_01413	3	5	4	1	3	3	2	3
Xsze_01414	7	11	5	4	5	8	4	9
Xsze_01415	1	3	2	2	1	5	3	10
Xsze_01416	3	2	2	1	2	6	5	1
Xsze_01417	2	2	1	1	3	6	3	1
Xsze_01418	1	2	5	2	2	1	3	2
Xsze_01419	3	1	3	2	3	8	8	2
Xsze_01420	26	41	48	38	35	50	49	49
Xsze_01421	2	0	2	1	1	4	3	1
Xsze_01422	14	15	12	11	7	11	16	10
Xsze_01423	2	9	5	4	1	3	4	4
Xsze_01424	24	35	26	22	188	143	196	138
Xsze_01425	269	337	306	190	580	612	689	474
Xsze_01426	4726	5505	4989	2592	4002	4516	5215	3806
Xsze_01427	1989	2416	2036	1299	574	851	1183	955
Xsze_01428	2014	2437	1930	1255	1100	1469	2527	2249
Xsze_01429	408	534	422	238	225	427	492	389
Xsze_01430	17	10	11	5	6	4	12	9
Xsze_01431	44	55	31	20	55	84	90	61
Xsze_01432	58	78	48	39	52	89	104	66
Xsze_01433	39	58	38	23	62	120	84	59
Xsze_01434	169	188	184	105	177	185	296	203
Xsze_01435	117	119	94	52	143	177	194	166
Xsze_01436	229	287	309	176	404	406	461	399
Xsze_01437	219	266	237	148	521	560	670	481
Xsze_01438	167	185	171	91	272	335	344	269
Xsze_01439	256	316	299	175	392	431	450	338
Xsze_01440	670	819	666	369	665	989	977	761
Xsze_01441	17	20	21	9	16	38	25	20
Xsze_01442	69	78	53	33	92	109	147	105
Xsze_01444	285	300	207	156	86	147	175	108
Xsze_01445	163	199	169	105	145	175	170	146
Xsze_01446	367	430	384	231	709	685	810	586
Xsze_01447	282	340	265	144	523	724	645	444
Xsze_01448	1780	2176	1872	1079	3205	4514	4094	2631
Xsze_01449	172	218	216	104	163	302	252	219
Xsze_01450	350	453	343	244	746	851	897	666
Xsze_01451	131	145	139	93	127	190	158	132
Xsze_01452	968	1169	1048	571	646	798	975	741
Xsze_01453	1135	1409	1179	625	769	1092	1241	1057
Xsze_01454	220	222	214	135	135	200	228	186
Xsze_01455	398	450	402	219	136	277	281	225
Xsze_01456	412	512	343	383	206	342	482	418
Xsze_01457	9	12	12	2	7	15	7	5
Xsze_01458	167	170	161	111	102	124	157	129
Xsze_01459	135	157	122	82	58	83	87	78
Xsze_01460	738	820	695	401	308	481	542	474
Xsze_01461	427	441	401	231	293	443	424	313
Xsze_01462	520	607	525	311	477	509	617	459
Xsze_01463	1171	1427	1206	736	1284	1700	1844	1363
Xsze_01464	176	197	166	85	175	309	279	221
Xsze_01465	168	199	137	84	46	75	100	83
Xsze_01466	2792	3179	2642	1343	955	1548	1823	1471
Xsze_01467	161	215	182	154	172	249	234	212
Xsze_01468	138	228	234	194	76	117	143	113
Xsze_01469	19	17	17	14	21	51	31	31
Xsze_01470	69	76	69	42	57	88	107	64
Xsze_01471	159	158	120	76	81	171	176	152
Xsze_01472	254	227	197	131	236	444	341	246
Xsze_01474	298	362	278	224	331	392	456	321
Xsze_01475	302	325	343	176	466	631	592	364
Xsze_01476	396	513	364	235	316	566	528	406
Xsze_01477	361	435	348	197	336	370	459	345
Xsze_01478	3	3	0	1	3	18	1	3
Xsze_01479	2	1	0	1	1	8	7	1
Xsze_01480	3	5	2	3	1	9	1	1
Xsze_01481	2	8	3	3	4	9	10	5
Xsze_01482	4	10	7	7	9	23	12	12
Xsze_01483	7	7	4	6	12	23	12	7
Xsze_01484	11	15	13	13	83	111	89	67
Xsze_01485	215	253	224	150	682	774	825	583
Xsze_01486	31	31	23	16	48	68	68	55
Xsze_01487	11	14	9	12	6	8	17	13
Xsze_01488	5	12	12	8	4	6	10	7
Xsze_01489	3	1	2	1	2	5	2	3
Xsze_01490	14	10	10	7	14	21	33	15
Xsze_01491	465	552	488	297	801	988	908	570
Xsze_01492	1069	1277	1133	574	1464	1736	1557	1079
Xsze_01493	535	722	596	322	428	509	568	412
Xsze_01494	208	262	183	123	210	228	280	179
Xsze_01495	39	51	39	30	51	68	65	53
Xsze_01496	149	184	151	96	148	192	205	175
Xsze_01497	18	23	27	22	23	48	41	39
Xsze_01498	80	70	30	59	78	117	122	132
Xsze_01499	251	255	91	218	213	219	432	381
Xsze_01500	192	200	184	109	155	191	245	165
Xsze_01501	160	205	153	100	75	109	163	131
Xsze_01502	153	198	161	89	86	98	159	140
Xsze_01503	3	7	7	4	2	16	5	6
Xsze_01504	41	56	27	37	29	64	42	33
Xsze_01505	5975	7302	5110	4930	10144	9884	14979	10483
Xsze_01507	96	101	109	61	80	151	122	108
Xsze_01508	29	63	46	26	34	36	54	33
Xsze_01509	465	551	472	269	351	489	549	440
Xsze_01510	241	315	443	282	499	728	887	666
Xsze_01511	47	58	76	48	57	100	108	73
Xsze_01512	111	146	171	92	120	159	211	158
Xsze_01513	96	93	93	67	97	130	158	136
Xsze_01514	75	105	105	60	119	105	161	95
Xsze_01515	88	121	110	61	130	133	198	165
Xsze_01516	240	285	274	155	596	696	715	498
Xsze_01517	221	235	248	139	351	535	486	369
Xsze_01518	2	3	9	2	5	7	5	3
Xsze_01519	264	332	775	518	1015	1626	1335	1000
Xsze_01520	71	86	74	40	96	161	175	118
Xsze_01521	88	124	92	112	71	114	125	88
Xsze_01522	108	131	97	70	76	187	167	107
Xsze_01523	141	172	136	92	155	222	258	204
Xsze_01524	134	156	118	87	290	345	359	272
Xsze_01525	110	127	100	71	276	306	409	254
Xsze_01526	0	1	1	1	1	2	3	1
Xsze_01527	4	1	1	0	3	4	1	2
Xsze_01528	1	2	2	1	1	5	3	1
Xsze_01529	11	12	14	9	56	58	50	39
Xsze_01530	37	46	49	25	76	114	86	61
Xsze_01531	342	459	357	193	568	579	726	511
Xsze_01532	175	195	174	103	331	452	397	237
Xsze_01533	1	4	1	2	2	3	2	4
Xsze_01534	760	911	807	449	607	650	939	739
Xsze_01535	4649	4227	3098	1930	2624	9078	4669	3427
Xsze_01536	9221	11120	9884	5399	7257	7730	11917	8804
Xsze_01537	7243	8660	7572	3982	6620	6266	10030	7589
Xsze_01538	1185	1332	1111	574	607	1187	1137	774
Xsze_01539	1016	1117	1005	503	829	785	1388	994
Xsze_01540	242	385	303	142	224	293	296	256
Xsze_01541	68	86	57	60	52	55	73	64
Xsze_01542	208	257	241	116	159	140	224	185
Xsze_01543	263	380	310	177	152	234	264	226
Xsze_01544	785	986	674	476	585	838	808	649
Xsze_01545	1746	2207	1924	1065	1869	2214	2446	1818
Xsze_01546	576	681	600	337	635	786	1004	755
Xsze_01547	1169	1539	1251	684	583	792	1164	953
Xsze_01548	646	753	591	343	278	446	629	522
Xsze_01549	435	616	535	254	191	260	384	339
Xsze_01550	466	556	472	237	152	248	323	271
Xsze_01551	193	233	207	133	110	167	167	140
Xsze_01552	1057	1259	1092	629	617	905	1084	816
Xsze_01553	685	836	766	379	661	707	990	777
Xsze_01554	63	92	91	47	23	50	46	51
Xsze_01555	110	122	130	71	39	84	96	78
Xsze_01556	48	59	64	40	55	80	109	69
Xsze_01557	207	253	223	139	301	378	431	309
Xsze_01558	2594	3043	2651	1438	2477	3096	3580	2616
Xsze_01559	141	124	123	60	66	79	103	79
Xsze_01560	54	68	45	26	31	52	64	42
Xsze_01561	462	502	457	249	358	683	573	409
Xsze_01562	240	246	258	133	95	237	166	137
Xsze_01563	384	416	377	215	112	184	256	239
Xsze_01564	268	310	283	162	241	322	387	267
Xsze_01565	87	128	113	86	40	69	167	166
Xsze_01566	0	0	0	0	0	0	0	0
Xsze_01567	0	0	0	0	0	0	0	0
Xsze_01568	0	0	0	0	0	0	1	0
Xsze_01569	0	3	0	1	0	4	0	1
Xsze_01570	148	175	159	81	79	110	144	116
Xsze_01571	27	42	37	20	30	77	47	40
Xsze_01572	32	48	33	24	57	108	69	52
Xsze_01573	21	45	29	23	30	49	41	20
Xsze_01574	8	12	10	10	19	27	23	22
Xsze_01575	140	123	133	80	248	290	363	258
Xsze_01576	132	146	113	93	251	166	175	127
Xsze_01577	65	67	61	34	166	181	198	131
Xsze_01578	603	768	627	366	1003	1023	1232	852
Xsze_01579	181	196	182	101	183	385	312	250
Xsze_01580	176	226	215	118	209	218	303	236
Xsze_01581	1025	1298	1175	617	782	996	975	698
Xsze_01582	67	83	62	46	59	98	84	68
Xsze_01583	696	758	623	454	1081	1311	1639	1061
Xsze_01584	52	76	45	48	80	117	157	105
Xsze_01585	24	23	24	20	50	64	90	53
Xsze_01586	10	12	24	17	26	25	57	37
Xsze_01587	107	146	120	152	153	315	368	338
Xsze_01588	205	289	238	134	110	158	189	198
Xsze_01589	88	101	66	55	158	283	261	181
Xsze_01590	5	9	9	6	4	9	11	6
Xsze_01591	3	5	9	3	7	5	7	4
Xsze_01592	651	775	662	354	387	562	604	482
Xsze_01593	393	494	406	222	277	418	436	307
Xsze_01594	405	569	475	293	1223	1277	1568	1093
Xsze_01595	26	36	44	25	36	57	58	48
Xsze_01596	58	59	46	63	65	99	120	93
Xsze_01597	247	315	257	152	296	436	523	443
Xsze_01598	29	34	28	20	35	29	68	41
Xsze_01599	465	522	533	275	930	1319	1249	875
Xsze_01600	1642	1834	1489	1031	1456	1949	2274	1738
Xsze_01601	3	3	4	1	5	5	11	2
Xsze_01602	3	9	2	5	5	8	9	7
Xsze_01603	3	5	2	0	3	11	3	3
Xsze_01604	16	14	12	5	18	25	20	12
Xsze_01605	19	22	22	10	23	39	44	20
Xsze_01606	46	59	47	27	80	102	106	76
Xsze_01607	27	40	32	7	31	56	43	49
Xsze_01608	22	32	36	19	76	94	76	51
Xsze_01609	18	22	20	15	28	33	32	37
Xsze_01610	9	9	9	11	13	16	17	11
Xsze_01611	111	121	100	64	164	191	228	140
Xsze_01612	28	19	23	8	34	44	54	27
Xsze_01613	12	23	12	6	23	35	34	17
Xsze_01614	109	143	98	58	41	142	106	63
Xsze_01615	27	21	28	16	20	45	21	29
Xsze_01616	304	341	292	168	538	776	758	554
Xsze_01617	59	93	83	47	91	100	129	92
Xsze_01618	54	69	60	29	56	71	89	64
Xsze_01619	408	505	496	314	402	775	600	469
Xsze_01620	30	29	18	22	71	60	100	58
Xsze_01621	468	528	721	540	1139	830	586	436
Xsze_01622	381	507	608	415	1044	522	624	402
Xsze_01623	215	280	285	193	468	270	274	207
Xsze_01624	157	198	285	157	347	313	267	176
Xsze_01625	64	80	96	61	103	84	68	63
Xsze_01626	0	0	0	0	0	0	0	0
Xsze_01627	69	87	69	54	121	159	134	81
Xsze_01628	26	49	53	28	33	57	52	42
Xsze_01629	90	128	83	37	68	167	118	113
Xsze_01630	0	0	0	0	0	0	0	0
Xsze_01631	715	785	649	346	4670	3203	3273	2239
Xsze_01632	347	425	311	167	348	539	466	423
Xsze_01633	148	176	156	72	147	181	155	151
Xsze_01634	187	246	193	133	404	439	408	368
Xsze_01635	418	521	442	242	561	795	774	550
Xsze_01636	171	192	173	110	204	185	283	202
Xsze_01637	320	399	353	191	307	274	399	298
Xsze_01638	182	203	134	108	176	296	273	196
Xsze_01639	100	167	96	91	127	287	194	122
Xsze_01640	156	186	138	83	96	133	194	154
Xsze_01641	625	712	601	368	852	1091	1241	835
Xsze_01642	71	88	76	38	118	121	150	96
Xsze_01643	519	594	546	348	528	880	922	662
Xsze_01644	180	192	183	124	292	350	383	263
Xsze_01645	21	38	22	15	38	91	82	52
Xsze_01646	26	30	46	20	110	295	215	162
Xsze_01647	286	357	312	198	723	946	952	621
Xsze_01648	83	90	70	35	107	183	165	115
Xsze_01649	73	128	111	84	92	97	159	116
Xsze_01650	102	106	87	50	117	188	149	119
Xsze_01651	5385	7672	6280	4219	7012	4398	16679	11381
Xsze_01652	0	0	0	0	0	0	0	0
Xsze_01653	0	0	0	0	0	0	0	0
Xsze_01654	0	0	0	0	0	0	0	0
Xsze_01655	5	9	6	6	28	4	27	20
Xsze_01656	43	46	26	36	90	112	80	56
Xsze_01657	3	1	2	2	1	3	2	0
Xsze_01658	10	25	23	11	9	13	15	8
Xsze_01659	28	47	36	24	197	205	212	134
Xsze_01660	359	464	382	242	169	303	350	242
Xsze_01661	411	534	382	234	224	496	434	339
Xsze_01662	117	116	93	67	61	189	170	93
Xsze_01663	116	121	126	76	101	328	207	100
Xsze_01664	98	141	141	65	107	272	139	99
Xsze_01665	35	50	41	30	44	85	63	43
Xsze_01666	46	75	45	23	72	160	87	42
Xsze_01667	32	40	29	16	48	106	38	29
Xsze_01668	71	98	67	48	73	167	89	63
Xsze_01669	27	41	38	18	43	71	49	26
Xsze_01670	132	165	135	68	91	202	183	163
Xsze_01671	293	340	250	144	186	280	296	239
Xsze_01672	167	159	165	76	108	180	194	131
Xsze_01673	486	570	531	273	347	519	602	461
Xsze_01674	342	417	390	203	255	389	476	325
Xsze_01675	101	107	93	53	59	77	89	76
Xsze_01676	527	642	570	373	464	769	594	465
Xsze_01677	390	495	416	224	310	549	436	309
Xsze_01678	158	184	137	62	83	171	160	102
Xsze_01679	760	870	604	314	588	642	733	589
Xsze_01680	57	62	69	32	121	165	158	121
Xsze_01681	695	1011	725	502	575	244	203	162
Xsze_01682	27	49	28	16	29	23	13	16
Xsze_01683	143	169	140	85	83	85	69	45
Xsze_01684	220	234	231	143	277	327	343	255
Xsze_01685	85	120	100	51	56	90	98	56
Xsze_01686	85	132	98	59	51	81	83	51
Xsze_01687	179	217	201	155	137	254	324	264
Xsze_01688	50	77	78	41	38	70	90	53
Xsze_01689	235	276	234	150	208	250	326	263
Xsze_01690	254	308	271	146	80	120	164	128
Xsze_01691	22	21	19	11	36	59	38	37
Xsze_01692	0	2	2	3	4	10	4	5
Xsze_01693	0	0	0	0	0	0	0	0
Xsze_01694	1	0	1	1	0	6	3	0
Xsze_01695	0	0	0	0	0	0	1	0
Xsze_01696	1	2	2	0	3	6	6	2
Xsze_01697	0	0	0	0	0	0	0	0
Xsze_01698	9	11	12	8	15	22	22	17
Xsze_01699	28	37	37	26	48	74	58	46
Xsze_01700	1	0	2	0	3	14	3	7
Xsze_01701	9	8	9	4	15	21	15	17
Xsze_01702	28	45	34	26	44	58	83	52
Xsze_01703	2	5	5	1	0	6	4	4
Xsze_01704	1	0	2	2	0	1	0	0
Xsze_01705	22	33	22	13	35	37	42	45
Xsze_01706	112	133	114	73	166	215	229	179
Xsze_01707	128	155	161	88	127	203	287	193
Xsze_01708	0	5	1	1	4	1	4	3
Xsze_01709	14	12	11	9	28	35	25	21
Xsze_01710	14	12	14	6	54	41	33	19
Xsze_01711	3	6	7	1	37	23	13	10
Xsze_01712	57	72	73	45	55	71	74	66
Xsze_01713	24	31	25	20	21	32	50	35
Xsze_01714	15	24	29	7	25	45	47	38
Xsze_01715	15	31	23	11	35	37	62	38
Xsze_01716	49	42	26	21	72	144	152	115
Xsze_01717	4	5	3	7	14	25	22	22
Xsze_01718	48	68	60	40	85	113	135	126
Xsze_01719	1	1	2	0	0	1	4	3
Xsze_01720	0	1	0	0	0	2	1	1
Xsze_01721	32	58	43	40	123	126	185	158
Xsze_01722	28	29	46	32	20	42	19	30
Xsze_01723	541	585	478	310	470	592	769	539
Xsze_01724	262	406	325	187	270	299	470	366
Xsze_01725	212	322	287	129	307	433	408	286
Xsze_01726	125	178	129	89	145	155	225	145
Xsze_01727	36	42	32	23	31	44	45	26
Xsze_01728	373	403	391	219	386	411	535	374
Xsze_01729	472	545	489	247	435	739	592	420
Xsze_01730	267	372	334	181	172	200	262	251
Xsze_01731	784	988	853	464	335	490	616	513
Xsze_01732	268	301	305	157	153	185	241	180
Xsze_01733	1294	1688	1939	1308	2105	2022	3211	2393
Xsze_01734	322	374	568	461	602	968	885	646
Xsze_01735	321	378	322	215	280	370	419	310
Xsze_01736	368	473	391	230	483	538	591	464
Xsze_01737	1	2	2	1	2	6	5	3
Xsze_01738	12	9	12	11	10	31	12	9
Xsze_01739	5	2	5	2	2	8	4	3
Xsze_01740	5	7	5	4	5	18	9	4
Xsze_01741	62	62	67	25	87	167	115	79
Xsze_01742	35	52	41	37	36	65	45	27
Xsze_01743	3	10	4	2	3	3	6	3
Xsze_01744	26	33	32	18	19	29	31	25
Xsze_01745	20	41	52	24	49	69	52	44
Xsze_01746	56	79	71	55	24	69	48	31
Xsze_01747	682	786	714	377	891	987	1228	866
Xsze_01748	351	488	287	327	218	349	782	691
Xsze_01749	4	2	0	1	0	0	1	0
Xsze_01750	11	19	12	8	13	32	21	14
Xsze_01751	49	82	67	35	70	113	110	63
Xsze_01752	55	37	35	25	54	87	77	78
Xsze_01753	20	20	21	17	38	42	45	38
Xsze_01754	32	39	20	19	48	74	53	35
Xsze_01755	352	359	319	149	284	358	433	332
Xsze_01756	82	80	69	42	202	283	250	173
Xsze_01757	173	220	182	129	186	340	299	204
Xsze_01758	336	366	322	206	322	457	471	321
Xsze_01759	380	440	419	235	446	525	603	443
Xsze_01760	131	187	174	100	138	233	262	192
Xsze_01761	3169	3645	3107	1621	1836	2608	3132	2432
Xsze_01762	4212	4864	4234	2193	4440	5476	6365	4738
Xsze_01763	602	775	680	385	1549	1296	1721	1427
Xsze_01764	6	4	2	2	3	14	5	5
Xsze_01765	4	4	1	2	12	12	12	11
Xsze_01766	9	12	9	9	31	39	30	15
Xsze_01767	13	16	4	9	2	7	11	6
Xsze_01768	12	13	10	13	14	21	18	15
Xsze_01769	1253	1454	1332	706	1133	1517	1739	1164
Xsze_01770	1411	1556	1244	740	1530	1955	2183	1456
Xsze_01771	902	1026	824	503	1451	1776	1892	1315
Xsze_01772	68	72	73	49	157	192	203	190
Xsze_01773	95	93	106	53	293	324	360	233
Xsze_01774	252	258	298	150	367	511	526	369
Xsze_01775	49	54	63	34	116	154	141	95
Xsze_01776	32	29	33	15	70	97	89	55
Xsze_01777	29	37	25	17	73	119	102	74
Xsze_01778	28	37	43	23	89	91	90	77
Xsze_01779	42	45	29	17	39	85	65	37
Xsze_01780	53	78	60	21	49	89	90	70
Xsze_01781	17	24	15	11	15	23	20	16
Xsze_01782	6	6	3	3	9	15	8	4
Xsze_01783	4	9	9	6	18	18	14	7
Xsze_01784	0	0	1	0	0	0	0	0
Xsze_01785	2	5	2	2	8	12	6	2
Xsze_01786	13	12	15	7	8	20	12	9
Xsze_01787	4	4	3	4	9	3	4	4
Xsze_01788	38	51	42	19	68	82	90	65
Xsze_01789	34	41	25	14	19	40	40	26
Xsze_01790	7	7	9	3	3	4	5	0
Xsze_01791	240	332	234	134	218	718	401	190
Xsze_01792	654	898	785	547	1008	1806	1057	652
Xsze_01793	33	65	32	46	34	47	53	53
Xsze_01794	9	14	7	4	4	11	4	10
Xsze_01795	7	8	4	4	7	20	14	8
Xsze_01796	8	21	18	12	18	28	29	29
Xsze_01797	0	0	0	0	0	0	1	2
Xsze_01798	57	64	77	39	37	114	94	96
Xsze_01799	120	141	141	66	91	234	251	192
Xsze_01800	73	123	122	62	65	155	208	138
Xsze_01801	132	147	189	96	115	246	259	211
Xsze_01803	66	91	99	59	31	68	67	61
Xsze_01804	541	735	684	399	360	472	514	393
Xsze_01805	306	449	425	233	488	636	888	709
Xsze_01806	51	74	65	50	71	185	156	124
Xsze_01807	503	554	456	260	666	730	896	692
Xsze_01808	239	299	229	155	191	232	289	240
Xsze_01809	536	628	544	315	404	632	663	477
Xsze_01810	65	96	64	46	55	47	67	71
Xsze_01811	996	1160	704	565	946	1328	1302	892
Xsze_01812	736	930	776	477	477	712	810	638
Xsze_01813	760	884	804	413	459	1013	856	643
Xsze_01814	353	460	407	184	256	312	400	335
Xsze_01815	537	615	556	305	344	583	582	471
Xsze_01816	282	335	276	173	159	273	287	220
Xsze_01817	338	419	383	215	267	429	424	287
Xsze_01818	710	789	672	391	411	747	653	536
Xsze_01819	357	428	439	215	363	528	507	344
Xsze_01820	528	553	521	292	378	634	632	428
Xsze_01821	625	875	732	426	600	952	823	624
Xsze_01822	1178	1428	1364	784	1347	1835	2259	1539
Xsze_01823	1649	1911	1743	1055	1855	1961	2755	1974
Xsze_01824	87	106	83	61	109	137	129	105
Xsze_01825	159	164	185	134	122	153	209	172
Xsze_01826	1129	1468	1309	731	1104	1398	1666	1231
Xsze_01827	61	62	57	37	115	161	180	127
Xsze_01828	169	185	145	121	83	184	249	204
Xsze_01829	30	32	23	20	33	69	50	37
Xsze_01830	102	122	121	45	135	202	268	165
Xsze_01831	161	174	118	85	208	438	295	199
Xsze_01832	4	12	9	7	4	12	12	6
Xsze_01833	12	9	12	7	10	24	19	17
Xsze_01834	1	4	2	0	1	7	3	2
Xsze_01835	31	54	37	26	83	98	93	70
Xsze_01836	65	81	55	44	112	143	111	99
Xsze_01837	20	17	7	10	11	22	9	12
Xsze_01838	1033	1217	972	621	116	548	588	319
Xsze_01839	1055	830	176	332	429	889	275	180
Xsze_01840	16525	18870	15803	7904	7528	6589	5263	3257
Xsze_01841	8128	9295	7767	3662	3948	2498	2385	1503
Xsze_01842	7557	8622	7618	3701	8079	6989	9010	6473
Xsze_01843	57	62	53	34	21	20	9	7
Xsze_01844	15	24	21	6	4	17	18	8
Xsze_01845	1430	1867	2424	1304	3267	4898	7014	5080
Xsze_01846	142	173	146	92	193	238	224	164
Xsze_01847	389	519	405	217	651	786	763	484
Xsze_01848	62	72	60	30	56	116	108	73
Xsze_01849	645	859	776	399	1237	1480	1506	1227
Xsze_01850	84	106	81	45	98	130	149	118
Xsze_01851	320	356	283	250	645	1446	856	811
Xsze_01852	442	533	601	358	472	1220	1177	924
Xsze_01853	78	83	73	53	111	224	136	95
Xsze_01854	893	594	205	269	941	615	986	710
Xsze_01855	197	244	208	131	185	341	344	249
Xsze_01856	395	410	373	226	361	423	509	374
Xsze_01857	569	724	620	374	864	1279	985	650
Xsze_01858	422	464	348	242	663	663	677	443
Xsze_01859	220	245	215	100	368	344	303	223
Xsze_01860	72	82	90	56	1021	915	892	572
Xsze_01861	22	31	23	16	299	257	277	183
Xsze_01862	73	75	75	57	1393	934	837	547
Xsze_01863	6	7	5	2	44	48	35	27
Xsze_01864	0	0	0	0	0	0	0	0
Xsze_01865	1	0	1	0	0	3	0	1
Xsze_01866	2	0	0	0	0	4	7	1
Xsze_01867	4	7	15	5	41	64	25	19
Xsze_01868	12	15	12	13	28	38	25	20
Xsze_01869	19	12	18	10	27	41	30	22
Xsze_01870	29	25	32	17	38	56	41	29
Xsze_01871	245	296	266	123	316	341	472	305
Xsze_01872	443	535	449	235	631	628	697	429
Xsze_01873	126	146	112	132	253	235	306	245
Xsze_01874	31	46	37	29	58	34	58	46
Xsze_01875	85	136	101	54	86	113	138	92
Xsze_01876	341	374	402	197	341	573	541	408
Xsze_01877	283	353	272	188	318	495	445	283
Xsze_01878	616	751	659	345	353	476	574	461
Xsze_01879	1970	2335	2103	1151	796	1275	1580	1147
Xsze_01880	2664	3263	3006	1432	1530	2133	2836	2035
Xsze_01881	10	12	19	15	18	22	32	20
Xsze_01882	50	55	53	35	84	111	127	64
Xsze_01883	27	29	31	21	56	42	84	45
Xsze_01884	34	33	31	20	21	8	16	23
Xsze_01885	8	6	8	13	8	12	11	16
Xsze_01886	3	4	1	6	6	6	8	5
Xsze_01887	7	8	6	5	3	15	7	8
Xsze_01888	0	3	3	1	3	3	5	4
Xsze_01889	213	323	233	149	452	558	612	392
Xsze_01890	14	14	7	9	11	33	24	9
Xsze_01891	33	57	39	29	47	53	69	42
Xsze_01892	12	12	12	10	18	36	14	18
Xsze_01893	4	3	6	1	3	5	1	1
Xsze_01894	19	18	18	8	11	35	26	21
Xsze_01895	21	35	25	18	28	37	39	33
Xsze_01896	5	9	8	3	2	7	2	4
Xsze_01897	0	0	0	0	0	0	0	0
Xsze_01898	0	1	0	0	0	0	0	0
Xsze_01899	0	0	1	0	0	0	0	0
Xsze_01900	4	5	1	9	2	10	3	2
Xsze_01901	131	172	184	84	358	409	382	264
Xsze_01902	48	83	73	44	97	133	134	111
Xsze_01903	2	1	3	4	2	4	3	1
Xsze_01904	3	9	5	3	3	9	5	11
Xsze_01905	7	11	7	2	14	22	18	13
Xsze_01906	1	1	0	1	0	4	3	2
Xsze_01907	1	0	0	0	1	3	1	4
Xsze_01908	16	14	8	14	18	26	21	17
Xsze_01909	332	369	296	176	65	167	156	121
Xsze_01910	0	3	1	1	1	3	4	1
Xsze_01911	0	0	0	0	1	1	0	0
Xsze_01912	0	0	0	0	1	5	0	1
Xsze_01913	1	1	2	1	1	5	0	1
Xsze_01914	67	92	105	62	145	227	165	97
Xsze_01915	112	194	181	116	145	205	157	127
Xsze_01916	2	2	0	0	1	6	4	2
Xsze_01917	2	4	3	1	2	3	0	4
Xsze_01918	0	0	0	1	0	0	0	0
Xsze_01919	0	1	0	0	0	0	0	0
Xsze_01920	14	19	11	5	7	18	14	8
Xsze_01921	15	20	17	15	11	28	19	10
Xsze_01922	4	7	8	3	2	6	2	6
Xsze_01923	6	11	5	3	4	14	8	2
Xsze_01924	9	11	13	10	14	42	20	10
Xsze_01925	6	7	10	5	6	34	9	13
Xsze_01926	6	19	18	6	23	45	29	13
Xsze_01927	42	39	36	29	54	105	59	53
Xsze_01928	25	31	23	18	39	53	50	26
Xsze_01929	2	3	6	3	1	8	6	3
Xsze_01930	1	3	4	1	5	4	3	4
Xsze_01931	16	26	25	20	25	44	20	25
Xsze_01932	4	5	7	3	10	11	4	11
Xsze_01933	0	0	0	0	0	1	0	0
Xsze_01934	0	3	5	4	4	9	3	0
Xsze_01935	26	22	40	17	30	29	35	25
Xsze_01936	64	78	81	50	83	77	85	41
Xsze_01937	43	46	58	41	55	71	47	35
Xsze_01938	20	22	32	10	24	45	27	21
Xsze_01939	16	25	20	12	17	46	30	14
Xsze_01940	6	7	5	3	9	12	12	8
Xsze_01941	4	5	6	6	8	15	8	8
Xsze_01942	13	7	16	6	9	22	23	19
Xsze_01943	13	25	34	19	23	31	25	25
Xsze_01944	44	57	57	33	59	88	62	53
Xsze_01945	35	44	31	30	37	58	51	41
Xsze_01946	36	40	47	22	48	70	69	57
Xsze_01947	35	59	51	25	52	121	71	70
Xsze_01948	2	5	4	4	3	5	4	4
Xsze_01949	158	188	156	93	429	562	663	464
Xsze_01950	0	0	2	1	3	2	2	1
Xsze_01951	2	4	2	1	1	8	2	4
Xsze_01952	7	12	5	3	33	38	37	29
Xsze_01953	1	1	3	1	0	3	1	0
Xsze_01954	5	2	5	0	2	1	5	2
Xsze_01955	2	4	4	1	4	13	3	2
Xsze_01956	3	4	0	0	4	10	5	2
Xsze_01957	1	5	2	2	6	12	2	2
Xsze_01958	2	4	0	1	1	6	4	4
Xsze_01959	0	2	5	3	2	4	4	1
Xsze_01960	2639	3304	2836	1626	1530	2664	2889	2278
Xsze_01961	207	249	168	133	46	134	120	84
Xsze_01962	3270	3891	4113	2253	10350	12080	11274	8071
Xsze_01963	1690	1900	2299	1225	5066	5634	5324	3781
Xsze_01964	817	924	1100	614	2463	2856	2670	1886
Xsze_01965	1877	2040	2313	1547	16293	16551	13654	9742
Xsze_01966	20	23	21	17	46	54	63	32
Xsze_01967	45	37	36	19	46	70	72	41
Xsze_01968	111	137	98	65	91	84	147	109
Xsze_01969	20	27	20	15	21	46	39	19
Xsze_01970	14	8	6	4	15	26	16	6
Xsze_01971	19	22	15	11	22	27	27	24
Xsze_01972	7	11	3	4	7	11	14	10
Xsze_01973	7	12	9	5	21	21	21	14
Xsze_01974	3	2	2	0	1	4	5	1
Xsze_01975	4	8	5	4	10	18	21	19
Xsze_01976	3	6	11	6	5	8	4	8
Xsze_01977	23	12	16	10	20	48	30	23
Xsze_01978	6	12	12	7	16	51	25	20
Xsze_01979	51	75	75	35	66	166	81	85
Xsze_01980	17	26	21	20	12	22	15	9
Xsze_01981	2	5	7	3	18	19	18	11
Xsze_01982	26	31	35	20	24	41	36	28
Xsze_01983	261	310	312	172	360	536	523	380
Xsze_01984	2	2	2	4	3	0	8	6
Xsze_01985	123	142	138	83	171	255	197	149
Xsze_01986	158	228	212	107	196	286	274	255
Xsze_01987	429	528	491	284	521	688	742	586
Xsze_01988	22	22	20	23	26	33	30	19
Xsze_01989	26	33	37	13	56	70	105	73
Xsze_01990	6	7	8	4	4	9	4	6
Xsze_01991	1	1	0	0	0	1	0	0
Xsze_01992	1	0	1	0	1	4	2	3
Xsze_01993	66	91	89	53	45	133	132	79
Xsze_01994	11	7	21	4	13	22	24	18
Xsze_01995	528	739	695	399	665	1052	977	651
Xsze_01996	102	106	97	59	130	188	212	127
Xsze_01997	146	176	157	97	93	171	151	114
Xsze_01998	31	25	20	16	18	29	42	28
Xsze_01999	0	1	3	0	1	1	1	2
Xsze_02000	0	0	0	0	0	0	0	0
Xsze_02001	219	252	203	135	177	203	263	175
Xsze_02002	3551	4404	3556	1982	3993	5087	5611	4093
Xsze_02003	376	485	419	210	169	299	350	232
Xsze_02004	236	325	276	148	132	185	176	169
Xsze_02005	17	33	28	21	17	45	32	26
Xsze_02006	17	19	12	11	26	33	33	27
Xsze_02007	0	0	0	0	0	1	0	0
Xsze_02008	0	0	0	0	0	0	0	0
Xsze_02009	16	19	26	13	19	23	28	22
Xsze_02010	20	26	13	15	38	37	48	35
Xsze_02011	114	110	102	65	161	263	185	124
[truncated: 1,788 more rows]

## Sheet: Normalized counts TPM values
Genes	Dey1	Dey2	Dey3	Dey4	Dey5	Dey6	Dey7	Dey8
Xsze_00001	43.2296	46.9646	50.5394	44.2565	40.4801	57.4967	43.1919	47.8497
Xsze_00002	46.4536	45.27	62.1478	41.6045	31.9001	58.0786	49.7839	50.1284
Xsze_00003	1.30622	1.08768	1.65651	2.08742	2.67629	4.33906	2.79974	1.27632
Xsze_00004	6.73832	5.61093	6.99162	7.83143	8.15806	12.7179	10.0662	7.18258
Xsze_00005	8.50436	6.29466	14.3799	9.0603	8.71217	26.6806	17.553	13.8494
Xsze_00006	3.22994	2.01715	4.0961	0	0.827216	2.01175	2.88458	3.15598
Xsze_00007	9.34982	7.7855	13.0429	8.96493	8.62046	8.5411	8.0161	11.8765
Xsze_00008	34.991	31.3779	25.0317	20.073	49.633	67.0582	56.4096	37.6964
Xsze_00009	21.2233	24.8723	30.902	31.4037	20.1314	28.7223	30.888	33.0261
Xsze_00010	7.26736	6.05146	16.3844	11.6137	4.9633	10.7293	7.49991	8.67895
Xsze_00011	15.6747	14.7924	19.8781	13.3595	16.0577	17.3562	20.9047	15.3158
Xsze_00012	26.5922	31.959	38.5906	34.1719	40.1608	37.7927	44.6576	41.5197
Xsze_00013	63.8904	60.9864	80.0357	85.9139	59.0661	75.7052	64.0174	55.5757
Xsze_00014	2675.8	2764.34	2200.76	3672.82	2819.67	2228.6	3163.52	3701.57
Xsze_00015	9.48794	8.5729	11.3923	9.51675	10.3402	11.819	9.87969	9.17207
Xsze_00016	0.925242	0.77044	3.52009	2.21789	0.473926	1.92094	0.330525	1.35609
Xsze_00017	2.87687	0.598885	1.36813	2.87337	1.84198	1.19456	1.54156	2.45962
Xsze_00018	2.15765	2.0961	2.73626	4.5974	2.94717	4.77824	2.05541	1.75687
Xsze_00019	0.80021	1.99898	2.0296	3.83634	2.45929	3.98725	0	2.34566
Xsze_00020	3.12363	3.33464	4.77386	3.58382	3.69226	6.11929	2.97562	3.67818
Xsze_00021	8.4229	11.4769	6.79741	12.2366	15.6886	17.8051	18.6006	14.2155
Xsze_00022	1.73032	0.960549	0	0	2.95434	3.8319	2.88458	5.07211
Xsze_00023	1.3159	0	0.834391	1.05144	2.69611	4.9176	0.47008	1.28577
Xsze_00024	2.75421	4.01346	6.1124	2.20069	2.82151	8.0054	4.91944	6.72787
Xsze_00025	0	0	1.03342	0	0	2.70694	1.16442	1.59247
Xsze_00026	1.75888	0	3.34583	0	2.70278	0.730337	0	2.57791
Xsze_00027	1.53902	2.1969	2.23055	1.05404	1.80186	4.38202	0.628324	2.79273
Xsze_00028	2.8391	1.68864	1.0287	0.648149	2.49298	2.69458	0	0.792598
Xsze_00029	0.86446	1.79957	1.91849	0.345364	1.32838	2.87159	0.926434	1.05583
Xsze_00030	0	0	0	0	0	0	1.07561	1.47101
Xsze_00031	1.84728	1.02547	2.34266	3.19806	2.20782	2.42897	1.20982	0.90249
Xsze_00032	2.15329	1.34477	8.19221	5.16163	3.30886	4.9176	3.07689	1.57799
Xsze_00033	9.86925	8.21803	23.1062	23.0509	21.7763	21.4357	10.3056	20.7701
Xsze_00034	18.3439	17.0435	35.507	30.549	64.8825	48.9088	38.9042	45.6588
Xsze_00035	13.5294	23.0214	36.553	56.4019	22.2965	41.5228	27.3175	32.7616
Xsze_00036	6.12574	14.2824	42.7266	35.2414	18.8263	24.9272	16.1934	20.9492
Xsze_00037	28.8075	37.9806	116.702	118.927	41.8079	61.8023	46.3092	50.0408
Xsze_00038	371.27	471.735	1636.41	1720.65	1045.32	1306.61	1032.01	1058.94
Xsze_00039	1.02686	1.28258	1.30223	3.28196	1.57793	5.32977	2.01754	3.76255
Xsze_00040	5.30288	6.62348	6.72494	8.47431	8.14869	14.3124	11.3661	7.77219
Xsze_00041	1.33569	2.78054	4.23469	7.47077	4.10498	7.21002	6.68008	5.87297
Xsze_00042	4.21629	2.10652	4.45581	3.14435	6.47898	10.7378	8.03301	7.41556
Xsze_00043	4.38633	4.86994	5.56261	3.50481	10.8593	13.3565	12.0131	12.1434
Xsze_00044	8.99476	8.42608	18.5362	5.39031	13.8218	19.6082	16.8693	12.0846
Xsze_00045	27.4307	27.192	49.1432	35.4862	29.8852	48.8144	37.0188	28.9298
Xsze_00046	11.4201	16.3774	10.4597	8.11113	20.7986	27.3981	21.3047	19.8376
Xsze_00047	17.4734	14.55	16.6194	9.30785	17.9004	24.1849	16.6454	19.9189
Xsze_00048	93.4375	54.7513	21.9434	94.0153	60.2686	91.9656	64.2849	87.9166
Xsze_00049	106.77	105.371	137.332	107.917	90.9937	112.92	107.579	114.729
Xsze_00050	37.531	35.4185	26.9708	23.9907	20.5056	33.2458	33.9649	41.5612
Xsze_00051	22.4869	10.2985	15.6844	5.39031	57.591	40.1501	51.4112	32.958
Xsze_00052	141.616	157.872	183.258	142.868	124.352	151.208	148.672	154
Xsze_00053	630.376	631.145	837.653	581.543	703.685	681.759	687.299	713.778
Xsze_00054	23.9565	23.3242	32.7178	17.0805	17.3681	16.222	22.3824	25.2086
Xsze_00055	44.6517	48.3753	55.4081	59.847	27.5441	38.2776	28.8146	33.3084
Xsze_00056	25.1999	29.5018	30.0592	30.7015	16.614	28.1795	22.9956	25.1104
Xsze_00057	26.9953	22.1162	27.6085	32.703	49.5113	48.0913	32.9747	57.0088
Xsze_00058	3.05118	1.69379	2.57961	1.08355	1.73652	3.09696	1.69552	1.98755
Xsze_00059	0.308414	2.31132	3.91121	0.985727	3.15951	6.65925	4.18665	3.61623
Xsze_00060	2.22058	2.95849	4.50571	4.25834	3.18478	4.79466	2.53843	1.73579
Xsze_00061	1.81272	0.503145	0	0	0	1.50539	0.431706	0.590405
Xsze_00062	0.39477	0	0.750952	0.315433	0.202208	0.819601	0	0
Xsze_00063	0.700775	1.31294	0.44435	2.7997	1.61527	2.47335	1.25169	1.19828
Xsze_00064	4.96913	6.72384	5.12013	7.44465	10.8174	20.1175	8.43185	9.10379
Xsze_00065	47.3307	46.183	61.081	42.3169	36.0985	46.925	41.4134	39.3201
Xsze_00066	23.9722	31.0978	34.2409	27.0179	42.9118	45.0547	41.1053	31.0667
Xsze_00067	14.238	15.595	19.7229	14.177	28.6109	26.7406	28.796	24.2925
Xsze_00068	15.515	9.68938	15.2486	9.91753	28.212	27.7018	27.435	25.7715
Xsze_00069	39.8331	43.0811	49.3538	36.5837	75.0464	76.4256	71.3116	61.7368
Xsze_00070	37.0383	37.9806	42.1867	32.3349	62.1849	65.7896	48.0244	54.9555
Xsze_00071	127.323	106.778	172.616	115.784	205.901	180.256	179.12	190.463
Xsze_00072	199.709	206.617	318.307	233.98	393.034	378.338	369.71	373.195
Xsze_00073	68.3705	56.9315	77.0714	80.3108	117.933	92.2051	108.134	110.771
Xsze_00074	32.6556	40.2442	42.2411	32.355	29.4392	54.7807	36.8632	31.2697
Xsze_00075	15.6915	10.7697	20.9849	11.8541	107.361	112.857	164.767	91.1568
Xsze_00076	12.3088	11.9115	16.4534	21.7968	33.0577	25.9694	28.0463	24.054
Xsze_00077	12.29	11.6293	10.6267	12.4983	22.8915	26.9076	20.7545	27.8381
Xsze_00078	74.6886	71.956	95.3288	61.8602	150.23	172.739	126.577	126.653
Xsze_00079	21.8777	22.9538	27.1896	26.2213	45.0486	51.7802	40.171	38.0506
Xsze_00080	46.9049	44.1178	62.6452	44.0776	42.3041	46.1996	40.9712	37.3042
Xsze_00081	200.005	198.361	210.593	140.321	44.1434	63.1299	64.0416	87.5839
Xsze_00082	146.081	127.142	185.876	123.566	100.77	136.149	121.152	123.848
Xsze_00083	87.1682	93.2567	111.943	87.7236	58.2134	82.24	60.5045	61.9925
Xsze_00084	774.736	779.685	894.885	722.209	881.713	778.621	908.723	1055.54
Xsze_00085	302.449	293.859	415.816	295.344	1425.95	543.426	765.244	876.134
Xsze_00086	650.204	687.157	801.262	667.769	643.232	546.871	603.033	657.975
Xsze_00087	364.175	362.415	350.217	296.794	343.295	465.384	380.188	387.397
Xsze_00088	213.718	218.951	265.012	202.623	131.142	171.853	141.261	151.053
Xsze_00089	300.744	290.623	396.086	256.118	342.216	347.974	378.35	400.93
Xsze_00090	17.1758	19.2057	21.1594	14.116	13.5737	14.6713	18.933	17.262
Xsze_00091	9.51678	7.92453	10.0574	12.6736	8.12444	17.1238	15.8652	15.4981
Xsze_00092	0	0	0	0	0	0	0	0
Xsze_00093	30.5089	33.4438	37.7109	39.4977	53.0137	55.4834	46.078	49.4323
Xsze_00094	479.69	476.004	562.363	408.672	288.338	397.806	355.828	336.446
Xsze_00095	351.402	345.228	433.299	281.862	223.065	231.619	241.937	248.962
Xsze_00096	34.6627	40.8897	39.3792	34.6207	18.4947	22.7889	30.4405	21.1682
Xsze_00097	245.57	288.235	326.333	283.889	148.534	128.002	210.914	210.592
Xsze_00099	40.3742	94.1338	105.816	81.7257	33.0886	26.8233	42.3072	42.0797
Xsze_00100	143.676	140.399	178.648	154.396	115.578	177.81	148.52	136.427
Xsze_00101	7.48861	7.96783	9.23302	8.643	7.0323	14.6837	9.6603	8.73992
Xsze_00102	4.71628	1.9636	3.98736	3.76844	4.83153	7.18057	2.2464	4.60829
Xsze_00103	16.9259	18.2099	20.5151	16.9951	20.8687	21.7685	19.584	18.1482
Xsze_00104	14.1691	16.7462	21.0602	11.9302	18.8855	23.4071	20.1376	16.3754
Xsze_00105	10.1836	9.42194	12.9145	10.8493	36.5134	45.574	38.3998	23.2176
Xsze_00106	12.9059	13.2753	16.6878	10.5144	11.4066	14.9209	21.5152	19.7811
Xsze_00107	65.1879	60.63	82.6692	56.656	146.059	120.618	116.299	109.139
Xsze_00108	14.8039	17.9302	14.507	24.7328	22.0591	31.2938	34.615	32.8748
Xsze_00109	14.0637	23.4214	20.6512	14.1945	28.0564	23.9733	28.0285	22.4206
Xsze_00110	218.098	216.587	270.486	171.328	169.382	228.81	202.205	211.031
Xsze_00111	246.324	238.662	304.252	301.45	953.089	767.298	673.862	742.632
Xsze_00112	401.459	374.145	544.416	389.67	795.645	600.543	571.794	638.373
Xsze_00113	451.239	460.52	602.799	430.186	600.258	494.776	567.255	591.151
Xsze_00114	756.706	704.775	826.408	684.474	1047.74	1241.58	984.862	957.605
Xsze_00115	1579.42	1668.15	2449.14	1935.67	1866.73	1460.19	1949.05	2058.41
Xsze_00116	87.9773	91.5723	137.317	101.389	221.851	193.192	181.921	195.896
Xsze_00117	98.7932	93.2075	144.826	92.6986	126.277	118.173	128.864	127.085
Xsze_00118	76.5164	72.9226	92.0595	72.6825	41.4771	63.3956	51.0999	58.2082
Xsze_00119	387.561	341.498	489.732	340.446	1573.91	1709.54	1295.24	1261.84
Xsze_00120	1192.01	1127.52	1394.09	928.648	879.131	1062.99	971.009	1053.99
Xsze_00121	701.208	692.211	857.309	573.345	618.703	516.571	640.255	658.972
Xsze_00122	379.241	375.975	512.414	328.421	337.658	242.264	378.587	365.452
Xsze_00123	259.268	248.54	313.573	242.968	201.662	174.11	241.837	233.784
Xsze_00124	669.938	539.047	576.96	520.624	702.965	422.58	606.857	621.648
Xsze_00125	54.9302	56.7693	69.9077	51.0503	17.1611	32.3527	24.6328	30.8331
Xsze_00126	1.78003	2.8162	4.28901	3.12904	2.55293	5.32165	3.43375	4.00032
Xsze_00127	124.028	125.826	171.712	127.231	97.6518	98.9518	138.143	112.72
Xsze_00128	19.7093	15.0988	23.6617	15.5383	27.4597	33.8267	27.412	22.0825
Xsze_00129	43.2958	31.9636	54.9063	32.8113	72.2463	71.9107	54.8505	53.2076
Xsze_00130	206.887	203.664	269.596	191.905	76.2991	87.8143	95.651	130.813
Xsze_00131	98.1187	120.404	130.98	107.284	80.4131	139.809	87.812	115.047
Xsze_00132	84.7595	78.7964	105.649	64.942	81.4781	86.0581	77.9779	95.5819
Xsze_00133	75.6854	70.6328	89.2812	54.5415	54.7133	53.0105	47.7486	54.5574
Xsze_00134	5.15748	5.72611	5.81382	7.32618	8.21879	5.71077	3.27539	7.27912
Xsze_00135	0	0	0	0	0	0	0	0
Xsze_00136	2.73302	0.758587	2.59945	1.45584	2.09986	3.02622	1.78992	1.55776
Xsze_00137	2.15211	1.79204	1.48867	1.87592	2.20469	4.38685	2.93541	3.82332
Xsze_00138	4.03742	2.44503	1.86186	1.1731	10.9042	11.5828	5.50692	5.73815
Xsze_00139	3.04041	3.79757	5.2328	9.37043	10.234	9.91937	12.4129	9.54896
Xsze_00140	2.25822	1.2536	1.9092	1.20292	0.771133	0.625119	0.537803	0
Xsze_00141	0	0	0	0	0	0	0	0
Xsze_00142	0	0	0	0	0	0	0	0
Xsze_00143	1.88986	0	2.39666	0	0	2.35417	0	0.923292
Xsze_00144	0.358158	0	0.454205	0.572358	0.36691	2.37949	0.76767	1.39983
Xsze_00145	2.10233	2.62588	2.6661	3.35964	1.07685	3.27355	2.4408	2.31096
Xsze_00146	6.92659	9.16046	11.8843	13.0225	12.1047	9.81265	8.44203	9.15669
Xsze_00147	105.071	115.904	122.946	129.827	49.9356	63.8689	69.652	66.1505
Xsze_00148	172.811	183.74	252.075	184.65	66.7461	94.2658	95.6457	95.9907
Xsze_00149	237.714	257.538	338.739	258.36	110.633	105.605	145.64	139.238
Xsze_00150	687.39	688.273	839.44	590.382	284.573	581.186	369.042	405.755
Xsze_00151	95.5633	95.8102	131.264	96.5532	81.8697	75.5632	77.7351	78.7926
Xsze_00152	119.615	109.464	154.696	103.146	87.354	100.319	82.0759	98.94
Xsze_00153	240.895	256.006	323.63	227.639	134.659	156.206	160.518	176.535
Xsze_00154	305.523	311.497	373.118	242.362	134.46	176.302	163.529	183.908
Xsze_00155	509.358	489.591	664.892	512.508	367.196	337.487	448.718	477.726
Xsze_00156	338.239	343.382	430.145	299.03	124.479	247.06	185.644	208.295
Xsze_00157	196.785	193.283	237.421	155.669	50.7755	84.5638	93.7887	103.572
Xsze_00158	39.7143	36.6255	48.1981	32.074	38.9348	57.4508	47.9007	45.481
Xsze_00159	1.58613	0	0	0	0	0	0	0
Xsze_00160	1331.91	1498.01	1733.35	1499.95	1261.69	1372.16	1409.08	1368.34
Xsze_00161	7.62624	9.71221	7.96464	7.88582	10.57	10.8038	8.01272	4.38331
Xsze_00162	3.38884	3.86148	3.61905	2.8503	3.10621	5.7767	4.71496	3.48552
Xsze_00163	2.57459	3.21575	6.53002	5.14292	1.97812	8.01783	2.2993	4.40236
Xsze_00164	10.2896	10.71	18.0382	9.91437	20.307	35.4369	26.0546	25.7264
Xsze_00165	109.306	124.473	144.363	108.898	84.1339	69.0209	87.5224	108.343
Xsze_00166	25.0006	27.9262	25.7764	25.9853	34.7734	34.0969	33.2552	29.7904
Xsze_00167	66.4244	76.2133	77.8705	62.9494	66.0694	93.0068	67.3236	65.2808
Xsze_00168	21.4401	20.7677	26.0799	21.3267	42.135	51.2351	40.171	32.7064
Xsze_00169	13.1751	11.3324	13.8623	11.2214	27.7357	32.7039	20.1192	21.9273
Xsze_00170	7.87042	9.36231	2.85172	5.39031	9.21456	9.33722	4.8198	6.59161
Xsze_00171	2.79112	1.50385	3.12318	4.198	3.19571	7.49912	3.04987	3.20848
Xsze_00172	0	0	0	0	0	1.00359	0.431706	0.590405
Xsze_00173	3.58553	3.93561	8.88742	4.42763	5.50971	8.79755	8.15092	8.75857
Xsze_00174	3.42255	3.12134	2.68689	2.34404	3.8401	5.68457	5.35632	5.73288
Xsze_00175	1.14085	1.89995	2.89358	1.30225	2.17049	5.54922	2.21239	4.14042
Xsze_00176	1.13876	1.76101	2.68197	2.59972	2.33317	4.32317	2.67326	2.38433
Xsze_00177	4.40042	4.07132	7.23394	4.94853	9.68374	10.2864	6.87006	9.23631
Xsze_00178	0.772376	2.35822	1.95901	2.88004	4.7475	4.27618	2.20733	2.7672
Xsze_00179	28.1875	25.3819	38.656	24.0939	24.1755	37.5625	31.1449	31.7054
Xsze_00180	26.4033	28.4123	39.8371	26.831	35.9259	38.4563	32.2141	32.5461
Xsze_00181	19.9339	18.7957	21.1902	23.8917	39.9411	46.7416	40.4222	39.8143
Xsze_00182	86.1936	101.211	115.237	79.8439	80.5175	95.3594	86.4235	91.0719
Xsze_00183	5.07562	2.68954	6.14415	4.05556	5.43599	14.5612	10.3845	8.11538
Xsze_00184	6.70364	4.53542	6.90734	2.6782	6.86745	13.2219	5.68752	7.7783
Xsze_00185	2.02446	3.58222	8.02299	4.44841	8.81421	17.0225	11.5712	11.6214
Xsze_00186	3.3143	4.78363	5.88433	6.70883	11.7703	14.4959	9.78748	10.3629
Xsze_00187	35.0289	37.502	42.0427	36.9856	15.3792	30.6484	30.8366	39.1164
Xsze_00188	45.3233	51.4048	62.7629	58.6927	20.2801	36.1249	35.7316	35.632
Xsze_00189	9.89368	8.97067	15.335	8.43236	20.0457	25.7444	20.8918	19.5491
Xsze_00190	58.6868	68.6792	81.9678	55.1303	44.2782	59.9333	47.029	55.0183
Xsze_00191	15.3733	12.8012	12.9972	8.18912	8.7494	18.441	18.306	15.0213
Xsze_00192	11.5438	10.1464	16.6728	10.7612	16.0964	22.3689	12.6005	12.5328
Xsze_00193	26.647	24.542	34.3049	37.4218	33.9159	37.5526	51.0571	35.8993
Xsze_00194	59.6696	59.6689	75.3256	50.0725	60.2903	67.6548	68.7167	70.816
Xsze_00195	46.5265	48.8279	66.074	36.2543	42.9364	39.7559	59.752	53.1632
Xsze_00196	26.0606	24.2321	32.4984	24.9878	50.7251	66.9107	51.5134	47.7448
Xsze_00197	88.4562	84.048	139.174	121.416	98.8899	108.817	88.8975	83.9204
Xsze_00198	272.221	282.546	363.253	250.19	331.08	384.077	305.433	328.114
Xsze_00199	19.7539	14.9535	19.4453	17.6603	25.048	32.2359	22.6998	25.2405
Xsze_00200	100.445	116.819	91.5881	108.78	57.8278	106.165	99.6393	110.312
Xsze_00201	253.348	248.362	303.368	197.594	117.361	179.8	156.488	181.469
Xsze_00202	83.0662	80.8106	102.213	88.7154	55.186	58.3965	74.9189	79.1552
Xsze_00203	90.0318	85.7861	99.233	81.1113	114.825	112.653	96.4862	100.664
Xsze_00204	125.693	119.549	118.31	125.876	192.289	201.343	209.54	197.05
Xsze_00205	673.793	631.928	835.159	587.972	1176.07	1355.53	1073.79	906.387
Xsze_00207	41.408	41.6261	71.014	45.9435	61.4318	59.421	54.8	60.8994
Xsze_00208	45.6969	44.2347	70.6281	53.4004	74.609	54.7894	69.3783	75.0687
Xsze_00209	56.8799	70.5301	107.938	74.1011	79.5931	82.6637	109.105	104.913
Xsze_00210	72.0189	74.5334	113.078	54.2569	87.4805	115.345	112.955	114.937
Xsze_00211	469.814	476.103	603.95	395.035	597.182	680.81	612.257	619.535
Xsze_00212	53.6641	55.0865	86.8288	49.5328	56.8711	53.4021	61.4776	60.1198
Xsze_00213	6.84719	6.49347	10.1306	7.9027	38.3849	25.2725	26.0909	21.9297
Xsze_00214	3.63686	3.3778	5.32171	4.4707	11.6071	12.3134	9.79394	9.70402
Xsze_00215	7.76427	6.46523	8.27098	6.45203	32.4523	34.3029	32.6179	26.7045
Xsze_00216	17.8458	29.72	34.4615	35.0001	24.9298	24.588	34.4832	51.5189
Xsze_00217	14.4261	13.0421	13.8517	9.5508	6.54479	6.84585	5.74239	6.64513
Xsze_00218	544.566	605.251	543.163	489.746	13.8158	29.7373	36.2158	52.2554
Xsze_00219	858.532	782.119	1088.94	832.505	3000.65	1514.77	1446.25	1654.72
Xsze_00220	23.914	11.3788	8.66483	0	27.9981	45.3933	9.76319	26.7045
Xsze_00221	177.412	173.88	223.502	161.42	340.446	176.333	195.071	243.194
Xsze_00222	1.86996	2.33565	1.18571	1.49415	1.91566	2.32939	4.00805	2.74072
Xsze_00223	0	3.04999	4.64506	4.39004	2.81424	3.04182	1.9627	0.894737
Xsze_00224	1.44428	1.20264	1.83159	1.15402	2.21936	1.19942	1.03188	2.11682
Xsze_00225	2.3071	4.80274	2.92579	5.53031	2.36347	4.78987	4.12083	5.07211
Xsze_00226	6.02521	7.28293	4.4367	5.28022	4.38044	7.74765	7.63751	6.6469
Xsze_00227	0	0	0	0	0	0	0	0
Xsze_00228	0.814892	0	0	0	0	0.676734	0	0.796234
Xsze_00229	0.832718	1.38679	1.05603	0.887154	0.853066	2.99666	1.3882	1.6273
Xsze_00230	0	0	0	0	0	0	0	0
Xsze_00231	5.35459	10.7534	6.79052	11.0737	10.0029	10.7246	8.55145	6.77081
Xsze_00232	12.6246	15.5809	14.8666	15.4914	7.85225	7.86317	6.76485	8.37056
Xsze_00233	54.3288	58.4038	60.1491	49.6117	47.411	65.1702	45.5932	50.8378
Xsze_00234	5019.03	4680.88	3578.68	6204.78	2942.13	3447.41	5037.47	5907.67
Xsze_00235	196.539	220.008	276.78	201.877	174.766	161.11	194.21	212.979
Xsze_00236	312.586	291.591	391.248	258.467	256.005	209.732	257.564	263.699
Xsze_00237	333.459	326.012	405.892	314.023	275.523	320.606	307.731	330.188
Xsze_00238	99.5726	87.153	132.732	98.5476	63.174	81.7512	88.5217	90.6591
Xsze_00239	96.0856	96.5231	133.542	87.9343	84.6986	96.2644	92.7964	90.6104
Xsze_00240	2.07101	2.68257	3.21003	2.57413	1.41441	2.86648	2.30169	1.34906
Xsze_00241	0	1.42235	0	0	0	2.12781	0	0
Xsze_00242	1.81272	0.301887	0	0	0.371403	3.91401	0	0.354243
Xsze_00243	4.09469	5.24555	3.99443	4.53015	5.80811	9.93984	5.17588	5.23199
Xsze_00244	23.3404	28.6131	32.8884	21.7579	45.829	58.6882	50.0275	51.3135
Xsze_00245	218	204.507	287.93	197.537	86.4797	120.757	107.204	116.928
Xsze_00246	205.987	190.031	267.094	168.353	147.283	152.949	143.038	153.395
Xsze_00247	8.5407	6.75617	9.20638	8.18912	3.49976	4.61025	3.051	3.75531
Xsze_00248	3.86188	4.01969	2.44876	4.62863	31.65	10.4232	11.0367	3.77346
Xsze_00249	3.82036	1.32549	4.03738	3.56134	19.2424	26.9675	15.9221	12.1319
Xsze_00250	6.54487	8.56405	11.2643	2.98831	23.9457	30.6703	22.7123	16.4443
Xsze_00251	6.31944	4.67745	4.45229	6.73256	10.0705	7.28894	6.27083	6.17475
Xsze_00252	1.30475	0.835732	2.03648	0.801948	1.02818	2.16708	1.0039	0.68647
Xsze_00253	3.84101	4.39776	6.0888	6.90542	3.93486	7.17704	5.4885	3.75306
Xsze_00254	374.619	366.098	488.276	359.316	662.846	424.683	610.71	586.464
Xsze_00255	228.154	222.612	259.244	199.697	437.796	428.663	358.522	340.138
Xsze_00256	80.2596	87.3949	124.008	80.8385	194.433	231.05	179.426	162.682
Xsze_00257	130.16	130.003	155.967	108.096	229.584	221.292	216.011	228.657
Xsze_00258	227.571	204.219	307.328	226.38	386.137	245.65	254.883	326.832
Xsze_00259	22.7222	25.8008	26.196	22.5571	27.157	36.0243	36.1579	40.0308
Xsze_00260	51.1622	49.3082	75.696	60.5631	68.4273	84.5828	79.199	80.5406
Xsze_00261	82.1947	84.4494	97.5117	104.87	86.2403	174.502	80.0363	97.1524
Xsze_00262	206.975	215.746	277.356	189.081	176.15	202.921	209.061	211.897
Xsze_00263	22.2058	22.4787	26.5042	28.5281	18.288	26.396	21.7757	23.3991
Xsze_00264	53.294	63.3962	39.425	79.0835	57.1961	47.9466	60.741	65.712
Xsze_00265	29.8025	36.4945	46.6875	26.1477	20.3539	25.2351	24.6328	28.5492
Xsze_00266	199.69	172.759	212.13	166.811	235.787	285.365	226.976	229.327
Xsze_00267	201.035	187.313	263.611	159.163	244.176	242.898	256.847	242.394
Xsze_00268	6817.95	7153.93	2458.72	7430.07	11207.9	20582.7	12315.8	12928.6
Xsze_00269	61.2574	51.0084	42.7266	73.4197	56.4789	50.8718	30.6362	41.8984
Xsze_00270	7.69191	6.55748	8.12886	9.36542	20.2625	27.9847	31.2724	28.8105
Xsze_00271	4.67491	2.59517	1.97619	0	1.59638	7.76464	0	3.04524
Xsze_00272	23.9002	23.0204	37.5476	26.5077	78.9343	83.6881	58.2361	51.5857
Xsze_00273	20.2199	25.8567	25.6423	24.2345	71.0195	65.3681	58.8173	50.098
Xsze_00274	19.1778	20.6758	33.2808	26.7759	64.9364	66.7229	61.73	47.537
Xsze_00275	97.2293	104.527	143.202	102.541	362.827	293.66	221.212	204.79
Xsze_00276	33.902	35.005	41.7036	40.0913	32.6466	28.9988	32.2148	31.4695
Xsze_00277	4.03742	10.0858	12.8003	9.67805	4.13608	8.38228	7.21145	9.86244
Xsze_00278	84.1484	83.0453	83	67.237	63.8553	38.8232	72.3675	82.2216
Xsze_00279	15.0124	20.8344	7.93259	19.9922	21.7872	28.0511	33.9649	29.3373
Xsze_00280	104.05	118.34	134.099	82.4631	33.7977	58.3087	73.7354	56.2065
Xsze_00282	1589.42	1534.42	1835.66	1395.41	1026.45	1446.4	1220.19	1307.81
Xsze_00283	46.4894	58.6075	64.5555	51.0503	42.038	40.5487	43.235	38.8269
Xsze_00284	176.867	181.013	184.774	146.925	433.418	465.878	367.961	347.158
Xsze_00285	1966.08	1991.59	2871.88	1838.3	4691.73	2502.87	3665.12	3856.36
Xsze_00286	2940.23	2861.89	3775.83	2589.77	6982.38	5864.24	5354.02	5999.1
Xsze_00287	92.9546	85.5726	100.2	75.0987	272.452	206.711	162.71	165.506
Xsze_00288	112.011	97.6302	151.06	107.579	824.691	634.992	611.494	622.509
Xsze_00289	57.3053	60.6695	78.9019	56.5817	153.054	117.954	62.5834	56.9931
Xsze_00290	17.0588	17.266	23.3118	18.8006	20.4887	23.2039	20.5932	18.3925
Xsze_00291	20.4619	14.715	20.6414	13.377	18.5799	32.8269	20.9321	17.7214
Xsze_00292	11.1705	13.9523	18.9642	15.5477	11.2589	12.7179	12.7436	11.6189
Xsze_00293	49.3463	35.3375	56.3214	33.1204	30.3312	55.7328	46.5379	45.3234
Xsze_00294	42.6768	42.4705	55.0014	46.0211	42.2979	58.2044	36.4404	39.3265
Xsze_00295	43.3625	41.6402	47.8954	34.6479	38.332	58.3723	34.9784	43.053
Xsze_00296	62.314	65.0753	71.1658	66.0208	49.7291	80.3399	54.6058	62.2328
Xsze_00297	18.7501	18.4621	24.4725	19.9029	24.8165	32.9608	26.2057	29.5539
Xsze_00298	3.40319	3.40056	3.45265	2.71925	8.01861	9.89173	7.53748	7.64811
Xsze_00299	4.33605	3.82941	6.16536	2.93968	7.26873	6.65622	4.22446	5.77741
Xsze_00300	3.34608	3.92608	5.59356	3.64584	8.10218	9.22051	5.43328	5.64726
Xsze_00301	12.2515	2.55042	7.76847	14.6839	37.6526	17.8051	10.9415	23.9419
Xsze_00302	0.765718	0.637606	1.94212	1.22366	0	0.635897	1.09415	0
Xsze_00303	0	1.94637	0	0	0	1.94116	0.83501	0
Xsze_00304	2.74711	0.762497	1.16127	0.731674	0.46904	2.66159	0.981352	0.894737
Xsze_00305	13.817	8.21803	7.50952	9.46298	8.08833	8.19601	7.05119	3.85731
Xsze_00306	9.32399	6.5381	5.60102	6.2738	10.0546	13.4487	10.1677	11.0285
Xsze_00307	4.55504	3.79294	4.33242	3.63961	2.33317	5.67416	4.068	8.90148
Xsze_00308	1.70814	2.8447	2.16621	0	0	0	0	0
Xsze_00309	2.98637	3.55246	6.05956	4.09063	4.02086	5.45613	4.99883	5.75262
Xsze_00310	112.446	107.403	146.196	87.5829	76.9575	103.191	106.331	122.336
Xsze_00311	36.7202	30.5766	44.6796	29.3405	35.5841	37.0881	50.6977	42.6675
Xsze_00312	34.5424	34.9266	45.8915	28.4766	26.3994	29.1414	21.3495	24.3761
Xsze_00313	42.3202	38.7226	40.2519	27.5239	30.2472	26.9719	30.2361	31.0134
Xsze_00314	30.0853	28.0341	29.0691	22.8943	25.6837	19.3333	25.0772	23.4472
Xsze_00315	67.7862	58.002	65.2143	47.0659	65.1324	62.1171	56.1127	65.5489
Xsze_00316	292.17	251.547	300.762	301.903	513.63	372.939	428.118	519.415
Xsze_00317	114.499	96.6902	135.523	97.9566	227.01	265.858	203.934	209.515
Xsze_00318	171.219	154.737	228.25	152.217	240.655	238.763	206.247	228.393
Xsze_00319	172.467	172.938	248.931	157.67	257.064	232.475	226.831	241.391
Xsze_00320	498.423	526.167	770.407	540.567	1045.72	671.138	949.61	864.297
Xsze_00321	0.435408	2.53792	2.20868	2.78323	0.446048	3.61588	1.55541	1.70175
Xsze_00322	50.8646	42.3544	55.84	46.1017	101.882	74.3945	81.9023	107.56
Xsze_00323	73.9752	74.8454	94.4855	58.049	49.9787	69.3602	59.8615	66.3227
Xsze_00324	181.991	194.352	221	146.188	250.727	349.177	241.082	256.359
Xsze_00325	2.42245	0.672384	4.0961	2.58081	4.9633	6.70582	4.03841	9.46794
Xsze_00326	2.44468	1.01783	2.06684	1.95337	0.834805	2.0302	2.32884	1.99058
Xsze_00327	89.8561	77.9757	96.9252	77.5744	53.6087	54.3224	63.2148	67.9514
Xsze_00328	10.3065	9.51835	12.8327	11.3795	9.5985	17.4295	10.1751	11.7184
Xsze_00329	7.49959	7.22059	7.13305	5.99239	11.2842	14.9864	9.71167	11.2208
Xsze_00330	7.06306	5.70311	7.32857	10.9451	11.8401	11.1979	10.8571	12.757
Xsze_00331	7.5679	8.6234	10.8602	8.91133	8.16087	9.42724	8.67961	10.7027
Xsze_00332	16.8044	13.1933	5.47992	13.8108	22.1336	15.949	17.4946	14.074
Xsze_00333	98.4718	85.541	106.525	90.246	158.73	146.585	121.447	135.591
Xsze_00334	2.85212	3.5624	2.3252	2.60449	4.38273	5.92143	3.49325	3.38399
Xsze_00335	0.716317	3.57882	1.81682	3.43415	4.40292	5.35384	0.51178	0.699915
Xsze_00336	3.05585	1.35711	2.3252	2.27893	5.84363	4.73714	2.03773	2.58776
Xsze_00337	3.44945	6.46272	3.28086	6.89052	11.4846	9.31003	4.31287	2.52785
Xsze_00338	231.575	228.27	340.275	221.789	81.2444	104.06	104.257	105.904
Xsze_00339	109.179	108.632	151.07	114.591	21.8006	44.7579	38.3409	43.3947
Xsze_00340	68.69	69.8204	103.331	68.512	16.2575	23.6045	23.1843	19.6723
Xsze_00341	34.8327	36.256	36.0752	43.6039	72.5571	63.6396	60.1425	70.9064
Xsze_00342	13.9913	12.886	22.3135	15.5834	20.631	27.9916	26.5051	25.2704
Xsze_00343	13.5223	13.4678	16.4761	14.4063	56.4976	62.5343	36.561	37.0474
Xsze_00344	7.45677	7.30491	7.78765	6.30865	12.3572	14.0243	8.61813	9.00039
Xsze_00345	2.92182	2.27077	4.1994	2.17898	3.99095	9.05874	5.7059	4.37754
Xsze_00346	1.96924	2.50281	2.10302	1.98756	4.35326	4.56184	2.59175	3.84831
Xsze_00347	1.12435	0	2.85172	0	2.30364	3.73489	3.2132	4.3944
Xsze_00348	2.01871	0	0	0	0	0	0	0
Xsze_00349	171.141	154.175	218.622	143.544	97.4018	151.684	132.106	135.929
Xsze_00350	123.328	127.158	159	112.464	27.9981	36.882	48.816	65.0921
Xsze_00351	146.698	162.098	175.833	144.912	17.1208	44.7211	47.9825	54.7348
Xsze_00352	266.47	272.189	348.224	272.824	23.4823	50.5641	53.3957	71.3913
Xsze_00353	10.8028	1.99898	3.0444	5.75452	2.45929	4.98406	6.00304	2.34566
Xsze_00354	0	4.45556	5.42857	1.71018	3.28893	5.33234	0.764587	5.22828
Xsze_00355	71.5889	39.7409	73.9744	60.3795	78.0916	55.5983	59.1985	56.9961
Xsze_00356	123.486	131.689	149.733	112.517	133.162	170.017	120.73	109.016
Xsze_00357	7.52429	5.99797	8.61112	7.1119	7.09714	10.5922	7.99815	7.39683
Xsze_00358	64.7497	66.3587	51.5841	55.7166	56.127	113.059	103.791	121.667
Xsze_00359	6.30536	7.53319	5.91027	7.44772	18.2549	9.33434	10.7727	11.7862
Xsze_00360	5.01721	3.71359	6.12702	6.23607	34.0751	14.9689	12.0814	10.1678
Xsze_00361	5.51808	5.48417	4.74048	5.40471	61.8174	22.1736	18.9492	15.3056
Xsze_00362	8.76989	10.8603	12.5476	11.8587	115.643	46.8729	32.614	36.913
Xsze_00363	5.08142	7.27775	9.53726	8.12041	87.2457	25.4883	27.5916	26.8114
Xsze_00364	9.57377	9.30064	13.4902	11.8996	87.7245	45.0535	27.7403	28.5834
Xsze_00365	9.50708	11.7616	16.8792	12.5884	92.3851	42.8598	27.752	26.0103
Xsze_00366	7.37268	14.3247	16.9187	14.5872	30.571	18.9512	16.555	15.0938
Xsze_00367	10.2373	13.0374	9.92784	10.5857	20.9748	13.7526	15.7038	12.3565
Xsze_00368	3.99419	4.59294	8.44218	4.55925	8.37844	13.8999	6.79451	9.84977
Xsze_00369	3.79587	4.74117	5.29518	4.24621	8.16611	11.9788	7.86479	8.90148
Xsze_00370	5.3508	0.891111	1.35714	5.13053	1.09631	6.22106	3.05835	4.18263
Xsze_00371	0	1.78222	1.35714	0	0	4.44362	0	0
Xsze_00372	0	0	0	0	0	3.17265	0	0
Xsze_00373	0	0	0	0	0	0	0	0
Xsze_00374	0.405586	0.337727	0	0.648149	0.830993	5.38915	0	0.792598
Xsze_00375	0.596129	0.248195	0.755992	0.476325	0.610696	1.98024	1.70364	1.16496
Xsze_00376	0.834021	1.04172	1.58652	0.333204	1.4952	3.11679	1.04278	1.62985
Xsze_00377	1.07016	0	1.35714	0	2.19262	2.66617	0	2.09131
Xsze_00378	1.59181	2.65098	2.01869	2.03505	1.95685	6.87407	2.72949	2.17751
Xsze_00379	4.39719	2.9292	7.80693	7.02697	6.3065	2.92135	5.65492	7.73372
Xsze_00380	6.41501	3.69811	6.25793	4.73149	4.54969	6.147	3.87816	5.78596
Xsze_00381	7.94354	10.022	6.41057	3.07739	5.4251	8.39591	6.19129	5.64484
Xsze_00382	7.99409	9.9849	7.32178	9.93613	8.64441	10.6958	11.1056	12.5845
Xsze_00383	0	0	0	0	2.39457	0	0	6.8518
Xsze_00384	10.8419	10.0979	13.342	11.4223	12.2587	13.8724	11.7626	13.4971
Xsze_00385	2.22564	3.53806	3.59225	1.29335	3.3164	6.88913	2.89115	3.95396
Xsze_00386	4.51056	2.31132	4.40011	3.8813	5.68711	14.9833	6.94102	3.39021
Xsze_00387	1.68652	0.936231	0	0	1.72773	2.80117	1.20495	0
Xsze_00388	2.34982	4.30468	4.76795	4.50618	10.1104	14.4406	5.37234	4.59204
Xsze_00389	4.58712	4.86137	7.93259	3.99844	15.5928	21.2981	12.6624	12.2239
Xsze_00390	1.20031	1.99898	1.82664	2.30181	2.21336	3.98725	0.857578	1.4074
Xsze_00391	2.68683	2.80758	2.53881	3.11504	4.5335	5.60012	3.34994	4.06665
Xsze_00392	1.20031	0.99949	1.5222	0	1.22965	1.99362	3.43031	1.17283
Xsze_00393	1.53144	0	1.94212	2.44732	3.13772	6.35897	2.1883	4.48911
Xsze_00394	1.45018	3.62264	7.81603	6.37303	4.08543	5.11832	4.66242	6.02213
Xsze_00395	11.4394	17.9302	12.8003	15.0547	30.3312	30.1762	24.9997	19.0674
Xsze_00396	12.5264	16.12	24.5504	25.4773	23.3317	19.8596	16.272	20.0283
Xsze_00397	2.36862	1.97233	1.5019	0	2.4265	2.95056	2.53843	2.31439
Xsze_00398	0	0	0	0	0	2.66617	0	0
Xsze_00399	12.1791	14.3378	14.3799	18.4562	30.1161	28.4244	20.4035	20.928
Xsze_00400	15.583	17.5174	23.2202	26.1477	39.9095	33.9703	28.6687	28.9298
Xsze_00401	20.836	19.5111	30.7208	22.8125	42.1732	32.9304	34.4089	35.0117
Xsze_00402	22.9041	21.3979	29.2234	23.2111	34.7665	35.0263	30.0341	31.2497
Xsze_00403	17.4664	17.7367	22.4205	21.4449	39.2779	34.494	32.1108	27.8892
Xsze_00404	26.8211	29.5849	44.6154	35.0687	59.9488	59.8791	45.7913	39.4807
Xsze_00405	16.413	12.863	20.8144	10.8001	21.7594	31.2695	17.2448	17.9239
Xsze_00406	27.1465	25.8597	33.6001	32.623	49.8352	55.7288	43.6002	47.1082
Xsze_00407	24.3311	22.9454	44.2393	25.2971	43.5449	38.4644	36.0239	32.6535
Xsze_00408	19.0645	20.3847	31.8697	18.349	44.6091	44.6183	37.1478	28.1537
Xsze_00409	32.7442	26.0121	40.5705	30.073	46.268	46.2588	33.3438	36.7752
Xsze_00410	64.3383	62.0329	75.9761	73.6781	69.3794	87.1757	69.9743	63.8832
Xsze_00411	15.4924	17.2005	18.9921	13.2042	27.3334	31.1639	22.8754	25.0613
Xsze_00412	19.227	19.8435	20.262	12.9827	26.9097	24.5131	18.9608	19.316
Xsze_00413	9.29546	14.9071	17.0274	17.0554	8.46453	13.1517	10.3308	12.1102
Xsze_00414	38.8391	37.9654	41.9734	36.1608	29.0626	36.1808	29.9207	32.0098
Xsze_00415	20.313	16.7607	21.7792	13.8699	34.4301	44.6265	34.3031	29.2306
Xsze_00416	2.90694	2.15163	4.0961	1.54849	1.98532	6.43759	2.0769	3.47158
Xsze_00417	1.28729	10.7192	0	6.17151	2.6375	4.27618	3.67888	5.03127
Xsze_00418	5.65239	10.0858	9.21623	19.3561	4.9633	4.69408	5.19224	11.0459
Xsze_00419	23.914	30.3435	33.2152	27.2971	18.6654	24.588	17.8992	26.7045
Xsze_00420	1.62482	0.901979	1.37369	1.73103	1.66452	3.14847	0.773912	2.64602
Xsze_00421	0	1.99898	3.0444	3.83634	2.45929	3.98725	3.43031	2.34566
Xsze_00422	5.73053	2.38588	3.63364	4.57886	0	5.94871	3.07068	4.19949
Xsze_00423	23.7268	16.7175	32.4041	17.5	13.0881	31.8297	19.5598	19.6168
Xsze_00424	1.49032	3.10244	1.70098	1.19081	2.90081	3.09413	4.04616	2.03868
Xsze_00425	19.1657	15.8491	25.6464	21.9676	79.0779	66.8487	54.2061	57.0847
Xsze_00426	7.49112	8.46556	23.0714	16.2467	46.5932	28.4392	28.2897	29.2784
Xsze_00427	11.5856	12.863	16.6515	9.87442	49.0575	28.2228	23.7288	38.4892
Xsze_00428	15.2393	15.5901	35.8911	26.4407	52.6336	61.8316	47.9066	51.9035
Xsze_00429	18.0595	14.4242	25.2395	18.8474	54.3697	53.8692	37.9185	37.0926
Xsze_00430	14.131	9.24528	17.9204	9.67805	38.2587	31.8527	26.6824	30.5736
Xsze_00431	4.81572	5.34667	12.2143	5.13053	13.1557	11.109	11.0865	11.5022
Xsze_00432	1.6268	4.33478	2.47567	5.71938	2.33317	3.24238	3.2544	2.22537
Xsze_00433	1.50548	1.2536	5.7276	4.81169	3.08453	3.75071	0	2.94202
Xsze_00434	36.0442	46.0924	47.3426	34.9719	46.1562	88.7307	34.9494	44.0236
Xsze_00435	4.10405	6.1025	11.8963	9.83775	3.90402	13.8764	8.16822	11.7438
Xsze_00436	21.2115	16.5587	26.8998	27.5415	6.79058	25.322	13.2605	11.6583
Xsze_00437	25.0795	13.0522	31.805	20.0393	28.9039	33.8447	26.8775	33.6947
Xsze_00438	29.8769	37.4294	39.937	28.8191	36.6732	38.4467	28.2689	36.5568
Xsze_00439	3.79316	9.7388	8.41815	4.04113	3.23821	8.92519	5.64597	5.55947
Xsze_00440	5.55145	3.46698	7.04018	6.65366	1.42178	4.61025	1.98315	1.35609
Xsze_00441	77.013	85.6405	92.0488	86.1105	48.6476	44.1358	49.749	55.5356
Xsze_00442	138.68	153.769	186.613	143.105	90.2499	93.4613	102.54	105.235
Xsze_00443	189.301	172.922	227.077	154.361	319.835	251.795	263.81	274.172
Xsze_00444	93.6682	82.0309	95.5757	76.5641	72.795	54.5407	59.9993	64.6976
Xsze_00445	265.274	258.791	338.745	205.864	153.163	138.823	163.645	187.954
Xsze_00446	1.60042	3.33163	3.0444	2.55756	1.63953	4.65179	0.571719	0.781887
Xsze_00447	1.11962	2.48613	1.41987	1.19281	7.64653	8.36819	6.3994	8.02256
Xsze_00448	1.03283	2.2934	1.7464	3.30104	4.23227	5.14633	1.22986	1.68197
Xsze_00449	4.45509	7.18755	4.59046	5.33961	4.2787	9.71188	2.78511	4.35308
Xsze_00450	0	0	5.28013	0	0	2.30513	0	0
Xsze_00451	41.1915	43.4612	41.1776	36.0222	27.9029	57.8301	37.4821	40.6416
Xsze_00452	3.50618	2.91956	2.22321	7.47077	2.39457	6.30877	2.50503	3.4259
Xsze_00453	16.3222	16.4361	18.2924	20.6244	10.1104	22.6966	12.204	5.93432
Xsze_00454	21.5962	25.5242	20.7616	20.0393	9.99147	38.1837	16.1763	6.46667
Xsze_00455	31.3291	30.6743	44.9698	24.2076	27.157	58.611	27.0569	18.838
Xsze_00456	3.03434	3.90484	2.79858	2.64493	4.80402	7.55967	3.94166	4.31252
Xsze_00457	1.83899	2.60323	1.6325	2.35105	5.08661	5.80338	3.41611	3.0547
Xsze_00458	1.42497	2.9664	1.8071	0.759063	9.48865	6.31136	3.05426	3.94498
Xsze_00459	2.13834	0.684836	0.834391	0.262861	8.93087	4.5078	1.05768	2.2501
Xsze_00460	3.93677	4.71228	4.05639	2.35919	182.744	10.6253	5.27375	7.45284
Xsze_00461	6.61144	6.94144	8.01988	5.51242	15.9018	11.6972	12.1171	12.6392
Xsze_00462	48.6413	51.0692	56.3214	46.47	91.5354	79.0329	74.793	76.974
Xsze_00463	369.68	364.603	349.827	506.803	695.91	785.431	732.927	682.092
Xsze_00464	24.5121	19.972	30.4169	28.6417	30.2412	49.249	29.1882	35.0248
Xsze_00465	4.67491	6.48792	7.90476	3.32034	9.57829	8.62737	4.8245	8.12065
Xsze_00466	46.2244	57.3585	50.5743	52.143	50.1394	59.4629	55.0425	59.3357
Xsze_00467	0.560399	2.09987	1.06602	3.5822	1.72228	2.32694	0.600575	2.73784
Xsze_00468	0	0	0	0	0	0	0	0
Xsze_00469	1.23366	1.02725	0.782242	2.95718	3.15951	1.0245	1.3221	1.20541
Xsze_00470	7.68663	9.24528	10.831	8.18912	8.31193	11.703	8.23769	11.6832
Xsze_00471	13.159	15.6534	26.8197	15.7716	15.4063	23.0269	14.7739	21.1234
Xsze_00472	8.97853	11.4815	12.1996	10.2487	12.1544	14.38	13.9751	10.3395
Xsze_00473	7.08012	7.86072	8.43461	7.54296	9.23125	14.4321	10.5768	8.38546
Xsze_00474	2.56445	5.04729	4.13911	6.70605	5.73189	7.35704	4.16409	3.6447
Xsze_00475	18.0686	11.8115	17.132	11.6038	21.97	12.9017	14.9603	14.1899
Xsze_00476	18.5169	17.3462	18.7127	15.2579	23.7117	19.7024	20.4645	15.5486
Xsze_00477	1.24228	1.03444	2.36314	3.97048	0.63632	1.03167	1.33134	2.42768
Xsze_00478	3.10571	6.72384	6.3017	3.97048	6.3632	9.80082	9.76319	9.10379
Xsze_00479	58.2726	56.0606	53.4515	47.0135	59.117	55.2056	45.2714	51.1339
Xsze_00480	1.02096	0.850141	0	0	0	0	0	0
Xsze_00481	0	0.288915	0.880022	0.554472	0.177722	3.8899	0.495787	0.339021
Xsze_00482	0	0	1.21121	0	0.978427	3.17265	0.682374	0.93322
Xsze_00483	53.3169	57.3136	68.052	45.7235	30.4882	44.5638	37.1898	43.114
Xsze_00484	0.740194	2.46541	0.93869	0	3.79141	5.5323	1.05768	2.89298
Xsze_00485	7.20189	8.90455	10.517	5.58014	9.39002	11.5993	9.82316	9.1694
Xsze_00486	10.2348	14.6098	24.1046	19.8606	28.8334	26.4094	28.7271	22.8581
Xsze_00487	127.218	133.609	151.159	107.145	118.585	124.685	101.537	112.546
Xsze_00488	318.8	321.076	443.586	269.585	336.465	224.723	374.861	402.326
Xsze_00489	21.4597	17.7509	19.6449	13.3996	74.6877	53.1101	39.5995	25.9674
Xsze_00490	9.74191	10.0207	16.7147	15.5681	12.9152	14.7528	15.5581	16.798
Xsze_00491	45.02	48.1261	59.4075	45.6945	66.6872	56.0809	65.6341	64.2004
Xsze_00492	545.629	639.245	525.667	926.02	1529.56	1950.36	1912.89	1497.12
Xsze_00493	20.6197	8.5849	14.0804	6.33682	11.3742	15.148	9.06582	10.0738
Xsze_00494	103.713	111.157	115.898	132.919	216.702	165.436	181.945	178.596
Xsze_00495	109.972	116.226	169.501	159.519	252.183	164.388	216.975	200.856
Xsze_00496	70.5162	76.4088	98.0251	70.7918	20.6067	33.9728	27.4512	26.7214
Xsze_00497	49.5271	52.6642	61.0394	38.2731	6.4315	9.26878	9.46927	12.4959
Xsze_00498	74.3097	99.5832	118.533	79.322	10.4078	22.4185	25.7161	25.8099
Xsze_00499	4.48602	6.35029	9.10245	7.88582	0.919129	5.21564	3.20509	0.876661
Xsze_00500	30.9724	38.241	27.4271	19.2009	9.39114	14.8563	10.9371	10.8704
Xsze_00501	18.361	19.732	20.4986	23.5739	25.0795	28.9322	24.1061	23.9208
Xsze_00502	14.3739	13.5035	17.2937	12.3686	24.9194	19.2827	18.9592	16.2055
Xsze_00503	22.0223	25.0616	37.2373	31.6736	25.5685	26.8233	19.4054	21.5181
Xsze_00504	1151.27	1170.36	1541.13	994.052	104.354	191.308	239.621	279.417
Xsze_00505	1414.85	1324.8	1647.26	1254.41	351.02	482.092	398.835	463.368
Xsze_00506	777.391	781.812	1047.26	704.726	421.775	404.663	426.617	484.31
Xsze_00507	4.84491	2.68954	0	2.58081	1.65443	2.68233	2.30766	4.73397
Xsze_00508	2975.58	3178.73	3498.19	2922.48	1662.15	1565.44	2412.21	2646.11
Xsze_00510	284.346	275.614	374.059	252.197	105.873	136.858	135.104	128.274
Xsze_00511	263.228	272.095	336.284	252.807	111.584	112.531	144.061	150.773
Xsze_00512	884.392	856.843	1146.64	750.235	403.717	447.528	524.014	535.937
Xsze_00513	902.36	934.748	1189.13	813.007	392.196	455.049	492.042	508.659
Xsze_00514	806.468	822.401	1126.43	712.544	251.89	458.705	373.62	365.55
Xsze_00515	553.839	635.205	543.336	680.5	222.132	357.973	324.77	336.947
Xsze_00516	1453.47	1363.02	1066.45	1753.11	531.782	847.808	657.684	747.291
Xsze_00517	393.783	322.968	356.702	430.566	215.352	157.363	192.498	312.442
Xsze_00518	878.8	949.728	1069.61	1383.02	638.567	822.502	848.015	1131.34
Xsze_00519	133.835	138.429	175.053	123.402	185.062	164.64	143.358	163.219
Xsze_00520	105.757	116.53	168.964	104.671	110.96	84.3776	89.4842	102.711
Xsze_00521	536.281	527.474	689.628	493.247	634.532	442.122	465.412	531.075
Xsze_00522	326.108	357.484	419.997	331.204	575.86	423.968	393.154	404.604
Xsze_00523	667.081	701.132	733.328	630.061	455.897	718.07	584.098	617.268
Xsze_00524	234.069	254.914	257.874	244.609	354.818	335.418	297.747	287.661
Xsze_00525	113.894	175.362	166.239	144.234	160.707	251.631	145.857	167.98
Xsze_00526	23.3552	23.5822	27.7526	19.1023	12.0571	16.7993	14.9783	14.9141
Xsze_00527	260.976	274.69	349.831	231.209	71.9976	130.798	119.398	131.974
Xsze_00528	4438.07	4923.65	6021.15	6153.14	2846.2	4064.74	3849.71	5119.57
Xsze_00529	2884.6	3076.26	3502.86	4017.17	1650.26	2220.8	2447.86	3106.73
Xsze_00530	97.0477	110.259	131.764	83.6773	93.5213	81.0494	98.7167	86.7895
Xsze_00531	16.7855	17.4714	28.3824	13.4121	35.8243	32.5259	27.483	37.586
Xsze_00532	13.0172	17.2154	27.1896	15.9076	44.7124	57.2307	65.102	65.8403
Xsze_00533	8.98213	10.8035	16.4534	0	39.8737	25.6931	27.8086	25.3542
Xsze_00534	307.618	340.51	486.919	340.577	1134.66	946.207	1311.39	1367.28
Xsze_00535	111.453	107.881	159.278	129.287	46.3662	48.393	67.907	49.1991
Xsze_00536	97.1808	103.903	131.129	94.7333	129.422	121.864	122.061	122.873
Xsze_00537	163.329	145.275	188.298	131.776	131.194	163.602	130.521	138.345
Xsze_00538	2.0313	2.15275	2.10766	2.65593	2.27011	4.1406	2.50677	3.69893
Xsze_00539	13.6159	13.925	15.2972	17.378	14.6975	19.9588	15.4082	15.9828
Xsze_00540	0	0	0	0	0.476407	1.1586	0.332255	0.90879
Xsze_00541	1078.42	1008.31	1272.8	983.188	1059.02	901.838	1010.71	1028.72
Xsze_00542	106.435	116.682	115.556	117.471	131.784	85.2102	135.675	136.918
Xsze_00543	15.3435	15.8239	20.8862	15.2967	18.8188	20.3991	16.3932	17.5367
Xsze_00544	25.2252	29.534	37.4184	27.1185	38.5275	44.4362	35.7172	34.2079
Xsze_00545	122.132	109.574	148.626	104.487	125.538	179.971	141.611	139.426
Xsze_00546	125.516	127.389	143.156	111.826	57.1022	69.4348	64.3203	80.9121
Xsze_00547	114.569	127.558	133.865	183.088	309.906	131.492	159.112	186.157
Xsze_00548	172.871	184.11	217.413	224.364	188.347	163.391	193.112	218.374
Xsze_00549	66.2593	70.6817	87.2073	68.6829	100.9	99.0461	87.7703	93.0887
Xsze_00550	419.229	430.91	520.225	453.263	458.925	435.101	482.854	529.542
Xsze_00551	2694.7	2876.69	3920.87	2689.43	1742.74	1193.41	2347.63	2255.95
Xsze_00552	1217.81	1415.01	1834.89	1389.56	688.44	694.935	1062.97	1096.29
Xsze_00553	3056.86	3167.12	4058.33	2883.08	1509.12	2818.34	2238.49	2539
Xsze_00554	8949.78	8945.54	11579.3	8390.75	4213.08	6541.15	6770.26	7416.26
Xsze_00555	165	155.027	198.803	130.664	195.847	208.835	177.564	182.2
Xsze_00556	84.1294	71.2563	92.4953	63.4712	56.5937	50.6753	51.5941	53.2732
Xsze_00557	73.8567	69.0856	96.2759	73.3121	53.2186	52.3283	50.9856	49.9119
Xsze_00558	100.243	93.5094	102.988	85.1668	67.5954	75.3447	65.2739	58.2729
Xsze_00559	1038.19	1062.8	1293.18	1053.93	370.7	448.717	594.303	641.801
Xsze_00560	275.75	287.238	370.544	247.026	275.697	302.983	263.125	275.654
Xsze_00561	381.366	401.089	533.792	378.519	367.823	399.464	345.719	358.816
Xsze_00562	268.949	285.873	366.482	276.627	175.851	153.018	175.034	179.432
Xsze_00563	717.622	703.74	761.733	857.29	996.427	877.865	1140.41	1143.73
Xsze_00564	102.967	108.352	143.135	108.041	78.5328	61.5483	74.5765	88.7243
Xsze_00565	28.6614	34.4482	38.2334	34.784	32.4087	29.1913	26.7559	28.0051
Xsze_00566	39.4554	38.0331	39.9303	32.9237	34.6453	33.5731	28.6059	28.2968
Xsze_00567	43.3151	44.286	77.1812	60.4579	47.7436	54.64	39.9568	55.181
Xsze_00568	24.1618	25.676	32.9757	27.9477	12.7297	17.1989	12.1661	14.39
Xsze_00569	5.20304	5.72511	5.1844	7.12693	9.51817	11.5739	7.43473	6.35488
Xsze_00570	0	3.79294	1.44414	0	0	1.89139	0.813599	1.11269
Xsze_00571	3.15899	4.64198	3.29916	4.15738	3.42654	3.54932	3.31908	0.90784
Xsze_00572	17.5309	2.91956	26.6786	5.60308	7.18372	2.91174	5.01006	3.4259
Xsze_00573	21.0371	17.5174	4.44643	44.8246	14.3674	17.4704	37.5754	37.6849
Xsze_00574	92.2396	83.3091	97.7888	110.748	93.4936	113.078	115.415	114.448
Xsze_00575	108.45	98.8957	134.661	82.0304	78.6207	77.5254	75.8653	78.4301
Xsze_00576	302.518	295.129	363.895	241.951	151.853	172.914	183.171	188.232
Xsze_00577	37.2022	38.2746	48.7951	34.245	23.8298	26.4624	23.3353	25.8422
Xsze_00578	9.14357	10.1517	8.28256	6.95807	7.58281	8.13574	6.99935	8.08333
Xsze_00579	11.1029	15.9224	23.4673	24.6432	25.9079	23.0513	39.2223	43.9974
Xsze_00580	3.08951	3.64452	6.85652	2.05717	1.055	4.48999	2.20733	1.00625
Xsze_00581	36.5939	39.6127	54.4229	40.9354	72.5905	67.6861	59.1825	62.4104
Xsze_00582	31.2082	35.0932	32.8119	32.3958	32.5173	38.5434	25.7273	30.7542
Xsze_00583	52.0688	54.6519	70.6561	47.0818	51.6976	44.6945	50.3309	46.1737
Xsze_00584	81.9907	86.0522	98.5625	79.8439	98.4307	78.3743	74.4443	90.1275
Xsze_00585	15.9005	20.5451	24.3364	23.6575	29.2079	48.7207	63.8525	63.217
Xsze_00586	75.6643	78.9429	122.883	87.4609	39.5225	44.7055	42.7345	46.7553
Xsze_00587	288.045	268.317	261.53	321.95	111.661	118.209	123.718	150.581
Xsze_00588	81.9624	79.0631	105.962	85.5584	82.8357	83.1245	68.1875	72.0652
Xsze_00589	24.157	26.3046	28.7498	24.9443	32.7425	24.0736	26.8181	25.7826
Xsze_00590	49.2168	55.0473	61.6766	53.0547	66.8282	51.5139	42.2378	53.781
Xsze_00591	71.4366	66.7234	87.7176	70.0663	71.6334	59.3251	64.811	59.8293
Xsze_00592	70.0896	72.0796	83.9701	68.1335	126.729	125.533	99.6911	98.151
Xsze_00593	205.212	163.227	172.848	141.945	254.155	232.738	216.642	202.01
Xsze_00594	97.1245	97.4643	116.854	96.8408	117.356	132.362	121.584	138.701
Xsze_00595	44.8727	45.7252	70.1582	53.2088	49.6425	56.9183	58.7762	54.6563
Xsze_00596	45.8351	48.1229	65.7083	48.2248	56.5794	36.4092	47.5956	61.1977
Xsze_00597	25.1726	22.7576	35.5714	24.1363	42.3655	31.0585	29.8034	31.2723
Xsze_00598	58.9267	62.4169	73.0805	54.3544	135.159	106.148	94.7268	86.7895
Xsze_00599	51.4821	47.4683	66.4088	40.6061	81.7133	73.2136	62.04	66.4954
Xsze_00600	534.227	370.883	274.261	561.607	357.381	383.787	621.731	566.018
Xsze_00602	17.3032	20.1715	8.77736	5.53031	14.1808	20.1175	12.3625	13.5256
Xsze_00603	33.6916	40.8068	31.0739	63.6304	15.6886	45.7846	32.8245	41.8984
Xsze_00604	252.445	312.393	182.304	543.499	132.899	116.47	152.807	232.961
Xsze_00605	6606.38	7054.27	3120.35	9257.75	2605.73	2212.92	3172.21	3773.65
Xsze_00606	119.786	112.635	114.852	94.3206	26.1681	39.6944	32.3525	42.922
Xsze_00607	64.2705	57.7266	63.6478	51.931	49.5657	61.47	53.9158	41.2779
Xsze_00608	50.0097	55.1609	69.8102	50.6945	32.3066	31.9231	34.1302	37.7425
Xsze_00609	31.7402	33.8055	42.4361	27.1307	12.0989	16.7553	15.1181	19.714
Xsze_00610	42.1751	46.1155	52.9448	39.8262	24.6578	21.9346	26.3278	33.9249
Xsze_00611	82.9331	81.4173	106.667	64.3834	63.237	80.4165	69.184	73.6675
Xsze_00612	70.4087	79.0735	92.4953	58.2781	44.7571	81.8601	58.8173	56.8012
Xsze_00613	85.5	90.566	105.746	75.3176	50.4489	65.4844	71.4473	76.1622
Xsze_00614	85.5888	91.7795	116.745	79.1232	45.6243	63.6396	61.6831	72.203
Xsze_00615	94.7308	93.2873	121.74	73.5011	41.9306	59.5719	67.6814	68.0298
Xsze_00616	115.447	129.091	149.095	93.3748	39.8248	50.0891	53.6976	70.4445
Xsze_00617	123.27	130.1	168.496	106.95	38.5652	94.606	74.0082	74.2879
Xsze_00618	82.9344	89.6945	100.196	76.854	31.6719	57.4626	47.1573	47.95
Xsze_00619	631.491	635.723	800.837	586.029	272.765	324.562	381.52	408.324
Xsze_00620	948.137	929.402	1353.46	1441.45	1294.37	1307.17	1532.41	1579.7
Xsze_00621	224.025	218.956	271.498	220.031	149.747	171.084	155.619	166.498
Xsze_00622	78.4046	83.2259	111.523	64.6229	45.4064	44.7277	37.8494	46.5868
Xsze_00623	43.2964	42.1705	51.413	33.5468	19.0858	29.7453	23.3408	26.1522
Xsze_00624	169.359	227.588	337.243	278.419	58.3246	191.966	179.956	135.377
Xsze_00625	14.5018	8.55346	16.0918	12.0701	22.9032	24.3371	15.9731	16.2361
Xsze_00626	9.61039	12.8525	11.0796	11.6348	28.939	20.3153	21.431	19.6343
Xsze_00627	4.23809	3.52901	9.18162	5.07953	13.7486	18.0377	14.8874	13.4584
Xsze_00628	7.66495	8.82291	14.5807	7.92585	54.5039	62.5309	48.3204	46.6989
Xsze_00629	6.08687	8.82291	8.29097	9.72718	75.9821	53.3572	48.1593	44.7164
Xsze_00630	2.98566	6.83685	1.89316	1.19281	32.8801	19.2158	18.1316	14.5865
Xsze_00631	3.3902	5.26957	5.15921	5.77892	47.4649	29.2804	27.4512	24.2922
Xsze_00632	5.98455	6.29466	6.39108	6.79523	36.6234	35.4434	29.705	19.543
Xsze_00633	5.41605	7.21583	2.74739	13.8483	12.2065	11.6943	6.19129	14.8177
Xsze_00634	6.58854	8.7373	11.7594	7.01924	29.9979	25.5337	17.9573	22.8895
Xsze_00635	28.5749	28.9542	40.1672	32.4602	20.456	23.3014	22.8754	20.8564
Xsze_00636	42.7561	46.2714	60.7943	41.1801	27.1359	28.2145	32.8103	32.9153
Xsze_00637	80.8005	74.2008	121.364	77.3828	72.795	100.414	80.4519	87.6294
Xsze_00638	14.6297	14.7924	17.2277	10.0196	7.4936	6.9425	17.9183	16.3368
Xsze_00639	38.6681	36.2402	46.7806	33.3531	36.1323	31.9779	40.3421	36.8341
Xsze_00640	5.93319	7.26545	8.40948	8.92383	8.04463	8.84009	10.8469	8.18447
Xsze_00641	2784.18	2724.17	1194.21	3959.38	3750.07	4032.87	2830.46	3374.8
Xsze_00642	33.9432	28	32.9883	32.9515	35.7475	43.4681	31.7304	30.0664
Xsze_00643	248.939	239.404	186.75	358.597	193.96	564.877	190.382	243.239
Xsze_00644	31.1458	69.1595	21.9434	94.0153	38.9973	37.361	69.2299	64.2468
Xsze_00645	955.45	981.499	216.152	893.868	1352.61	93.7003	1478.46	1200.98
Xsze_00646	1.46714	1.06897	1.97687	0.732681	0.469686	0.685351	0.655135	0.895968
Xsze_00647	0	0	0	0	0	0	0	0
Xsze_00648	130.985	144.947	225.578	231.72	120.892	149.013	234.269	247.012
Xsze_00649	19.5793	25.0517	29.6747	18.3154	22.993	28.5538	25.2478	33.5959
Xsze_00650	10.7369	15.4427	13.6162	15.5983	15.9989	9.72713	8.36845	8.58357
Xsze_00651	50.1054	40.3677	54.8773	42.6354	37.6641	37.2873	35.3335	38.785
Xsze_00652	31.7894	36.9811	50.9857	36.6068	57.4697	33.7762	35.7384	44.3083
Xsze_00653	39.4242	45.4848	51.8037	29.6034	53.0391	52.8577	46.4926	49.1962
Xsze_00654	12.9687	9.57638	14.8949	12.122	13.7869	19.3046	15.0348	11.2372
Xsze_00655	194.268	218.859	281.936	195.07	109.618	163.92	129.519	169.011
Xsze_00656	133.235	119.838	149.715	116.341	54.9994	83.3347	72.0962	68.6626
Xsze_00657	93.4453	84.839	108.31	84.4603	27.5863	36.7151	28.8588	28.0789
Xsze_00658	33.6716	34.4835	46.3823	37.7282	21.0138	22.4988	21.9831	27.039
Xsze_00659	14.3685	36.9811	44.7258	70.9724	37.468	47.7297	59.7278	54.8816
Xsze_00660	23.1713	30.5496	31.8338	41.1434	56.0469	60.401	42.767	47.1682
Xsze_00661	3849.23	3762.48	5129.98	3233.31	2392.23	2492.77	2989.44	3095.93
Xsze_00662	9944.17	9581.25	12260	9651.38	6056.32	4681.33	6404.54	6806.4
Xsze_00663	10161	9394.28	12192.1	8358.97	5638.1	9515.92	7112.51	7347.76
Xsze_00664	3106.08	3175.26	4205.04	2913.14	1791.88	1891.76	2254.32	2370.69
Xsze_00665	9826.54	10144.6	12909.4	8997.39	5387.75	7294.58	6994.55	7728.64
Xsze_00667	8174.02	7280.54	9222.27	6431.19	4363.03	7639.31	5940.9	6282.22
Xsze_00668	7310.92	7166.01	9266.65	6720	4606.25	3651.49	5383.3	5724.2
Xsze_00669	3119.23	3174.26	4301.4	2785.05	1954.8	1895.99	2397.07	2550.41
Xsze_00670	1456.99	1472.09	1844.07	1110.37	835.088	437.825	1018.44	979.881
Xsze_00671	5407.58	5203.93	6614.9	4196.29	2997.89	3010.19	3680.72	3936.71
Xsze_00672	4981.63	4809.43	6317.54	3804.84	2537.8	3038.7	3584.99	3812.12
Xsze_00673	6524.02	6382.36	8250.77	5240.79	3140.82	4046.66	4604.47	4676.39
Xsze_00674	8750.11	9016.05	11616	7321.53	4411.46	8907.43	6419.22	6868.96
Xsze_00675	4378.46	4176.69	5283.17	3907.65	2043.79	3587.68	2952.17	3364.37
Xsze_00676	6610.92	6497.58	8511.42	5226.72	2853.16	3720.17	4326.97	4512.09
Xsze_00677	6197.33	6090.97	7421.55	4530.06	2139.65	3237.89	3724.24	3935.28
Xsze_00678	8721.16	8063.67	10081.5	7521.93	3413	4679.26	5403.89	5741.4
Xsze_00679	4656.43	4579.57	5890.56	3613.75	2738.38	3431.33	3712.83	3990.27
Xsze_00680	1648.78	1755.45	2096.21	1372.87	1252.59	2246.35	1465.55	1451.01
Xsze_00681	3996.4	3922.7	5108.39	3036.79	2633.51	2056.24	2878.89	2998.99
Xsze_00682	6309.87	6257.4	8378.89	5041.46	4184.16	3612.23	4785.05	4958.13
Xsze_00683	3441.7	3356.95	4253.03	2820.99	2025.64	2371.75	2481.26	2486.4
Xsze_00684	2219.63	2246.7	2830.61	1625.5	1293.48	1429.28	1619.27	1706.86
Xsze_00685	5436.95	5411.88	7130.5	4440.55	3047.46	3104.53	4077.64	4199.35
Xsze_00686	6463.87	6241.39	7593.91	4889.36	3277.58	5354.1	4315.33	4696.94
Xsze_00687	4903.31	4669.51	6180.3	3905.59	2322.59	2713.93	3307.81	3377.92
Xsze_00688	7892.22	7640.55	9666.46	6256.33	3497.44	5442.81	5337.32	5484.6
Xsze_00689	10684.4	10437.2	13381.8	9369.72	4009.85	7867.93	6941.02	7549.85
Xsze_00690	33.6535	34.4545	37.0812	34.3841	66.6911	47.6488	58.7308	46.8987
Xsze_00691	15.0316	12.5167	17.3297	24.0214	15.3989	17.0225	8.78687	10.6818
Xsze_00692	885.984	847.102	1065.97	758.955	1053.22	963.228	886.683	861.523
Xsze_00693	1318.32	1284.61	1458.43	1070.19	783.025	1866.42	1022.05	1082.58
Xsze_00694	1069.43	1076.89	1261.6	891.413	786.186	882.218	893.527	999.815
Xsze_00695	1827.67	1884.73	1956.01	1948.82	1146.52	1444.91	1393.15	1822.58
Xsze_00696	1293.78	1208.7	1342.82	1501.63	872.822	1199.64	1102.21	1394.34
Xsze_00697	1.20031	2.99847	1.5222	7.67269	4.91858	5.98087	2.57273	3.51849
Xsze_00698	109.558	108.027	132.542	100.749	96.7347	117.278	92.2884	94.7292
Xsze_00699	31.6433	34.2075	40.129	29.2761	30.426	43.5669	31.1354	35.5294
Xsze_00700	35.3245	33.4642	39.9281	34.7703	26.7474	35.9254	29.6272	32.0146
Xsze_00701	18.0221	14.2922	19.5901	10.9716	17.1437	24.9444	22.3799	12.9975
Xsze_00702	3.65027	6.07909	7.71526	7.77779	1.24649	3.0314	5.21595	3.56669
Xsze_00703	27.3302	17.0682	27.7275	24.0214	6.99952	12.4831	7.81055	12.017
Xsze_00704	660.173	501.744	91.332	214.835	582.852	512.361	739.232	426.91
Xsze_00705	0	0	0	0	0	0	0	0
Xsze_00706	0	0	0	0	0	0	0	0
Xsze_00707	10.3819	12.1029	15.5798	21.8447	6.91316	7.32851	15.0822	19.6122
Xsze_00708	24.0563	24.9109	29.7252	24.1503	34.4386	29.7105	34.3746	29.8339
Xsze_00709	21.5819	19.438	30.7208	24.635	21.658	22.9217	19.3005	21.3746
Xsze_00710	5.43816	9.0566	6.8965	0	5.57105	0	2.59023	1.77121
Xsze_00711	47.5494	47.8343	60.3006	45.1292	25.9629	30.2673	27.7641	25.235
Xsze_00712	51.4611	44.0251	68.8373	55.2007	257.093	179.141	172.251	178.401
Xsze_00713	75.5601	67.2688	101.43	93.7734	228.102	155.539	165.974	141.377
Xsze_00714	113.984	116.022	158.57	120.927	327.46	348.401	344.949	318.849
Xsze_00715	49.3463	52.4504	76.9358	58.4478	74.6387	69.9071	68.2307	63.8158
Xsze_00716	23.4664	20.9937	30.7431	22.3145	37.5498	28.9902	24.9409	22.7396
Xsze_00717	17.3689	17.7583	24.5361	18.9728	44.3707	30.4916	31.5733	34.3721
Xsze_00718	14.4596	13.7604	20.9568	13.2042	33.1528	33.737	21.6455	26.9115
Xsze_00719	15.9086	17.2211	24.546	16.5249	30.965	33.0287	34.2878	24.871
Xsze_00720	6.7804	8.65716	10.0318	7.58483	7.87223	9.00935	6.62059	6.40431
Xsze_00721	2.40063	2.7486	6.0888	5.75452	0.922234	4.23645	2.35834	1.75925
Xsze_00722	5.41605	4.81055	5.49477	2.30804	0.369893	3.59825	2.57971	0.705605
Xsze_00723	1.59563	0.885775	1.34902	0.424984	0.272436	2.2085	0.760009	1.03939
Xsze_00724	0.431181	0.71808	2.18724	0.689052	1.32515	3.2227	1.54031	1.26392
Xsze_00725	3.47707	2.63211	3.00648	2.02057	3.23821	4.9876	4.0651	2.16202
Xsze_00726	0	0.870144	1.32521	0	1.07051	1.73562	0.746597	2.04211
Xsze_00727	44.6808	51.5494	44.3744	47.3149	70.0376	62.5877	64.9992	77.3215
Xsze_00728	23.7468	22.8871	35.2409	26.4834	55.59	49.8474	43.0291	41.5681
Xsze_00729	33.5822	31.1516	46.3334	31.8152	41.1265	41.1516	32.9808	35.3785
Xsze_00730	25.0174	25.4186	25.3228	23.8408	25.8639	24.2068	21.4815	18.3895
Xsze_00731	169.267	178.626	204.032	246.395	121.039	121.084	161.645	148.197
Xsze_00732	13453	14484.3	10741.7	20284.3	10052.3	11877	12608.4	14877.2
Xsze_00733	23.4193	24.2499	32.1617	19.7792	14.1712	22.1695	15.9519	16.4805
Xsze_00734	13.0239	12.1463	12.2222	14.9854	14.6764	16.2238	10.4217	11.7077
Xsze_00735	39.4402	38.913	44.5528	29.1304	27.5018	40.7354	26.9945	22.6689
Xsze_00736	66.0481	64.4799	72.2069	54.5941	123.658	262.903	97.6319	146.874
Xsze_00737	253.924	265.345	301.017	218.932	579.892	289.639	307.265	344.706
Xsze_00738	400.905	390.967	512.474	355.501	934.53	449.728	511.259	603.617
Xsze_00739	50.2171	48.583	65.1561	43.6039	75.2334	97.8699	75.904	77.7135
Xsze_00740	132.747	149.956	175.772	169.242	241.983	216.023	215.836	210.774
Xsze_00741	631.632	656.529	718.967	573.036	795.353	703.946	817.155	822.893
Xsze_00742	58.7703	61.7279	85.5408	53.8963	61.5747	127.562	100.201	108.324
Xsze_00743	133.06	131.618	170.295	113.165	127.176	205.9	228.359	255.414
Xsze_00744	93.5336	97.1221	111.221	113.269	242.42	301.389	260.894	228.151
Xsze_00745	28.8943	32.9711	39.3571	39.3341	48.2376	67.8392	48.9336	38.3407
Xsze_00746	39.9407	41.6968	35.5316	40.9639	40.9167	70.7937	43.8688	51.2582
Xsze_00747	34.7569	40.3755	48.431	45.9435	65.4979	88.3743	57.6359	54.9247
Xsze_00748	227.263	207.441	270.607	224.561	736.836	510.874	490.333	530.907
Xsze_00749	11.4772	9.55692	17.0863	11.1642	9.20161	15.9546	10.8739	13.6523
Xsze_00750	139.774	136.127	184.859	152.395	484.277	384.433	343.194	307.224
Xsze_00751	26.0548	22.6818	38.2986	32.6473	39.4306	32.4562	30.2496	35.2944
Xsze_00752	11.8431	14.5576	22.171	16.2223	21.3763	24.3538	19.7433	19.5621
Xsze_00753	18.6778	15.2072	23.6866	25.8684	20.835	31.367	27.2822	21.4946
Xsze_00754	24.1248	39.2639	76.4859	70.0962	43.8118	58.2827	53.2757	61.0741
Xsze_00755	169.168	195.496	512.013	434.222	490.539	826.996	615.425	671.829
Xsze_00756	119.356	136.368	313.288	359.298	321.322	514.043	487.855	680.755
Xsze_00757	52.249	48.583	58.5301	47.3149	104.375	131.618	71.5489	56.1579
Xsze_00758	24.8323	27.04	32.7028	16.7892	28.3744	49.9692	27.2949	25.1969
Xsze_00759	726.783	750.934	670.556	779.026	394.485	494.653	445.718	393.616
Xsze_00760	117.662	127.113	151.166	108.763	125.264	168.923	133.515	117.598
Xsze_00761	72.568	63.166	91.5376	58.4478	63.0414	67.6572	58.4834	66.9357
Xsze_00762	41.4356	42.128	52.5473	37.3154	20.4032	25.8554	15.8652	19.6842
Xsze_00763	51.8748	52.1607	52.1322	39.4943	16.5443	36.7804	17.4823	27.0171
Xsze_00764	14.1029	9.47706	11.2957	7.11701	1.77425	4.10942	2.82833	4.35156
Xsze_00765	51.4836	46.1675	57.3976	37.9725	19.1261	32.4186	21.8273	32.6152
Xsze_00766	26.4912	17.7336	20.4206	12.0362	4.25702	6.25485	6.30896	8.37442
Xsze_00767	110.673	101.649	115.956	79.7016	36.4948	48.3214	41.5719	44.7871
Xsze_00768	166.461	150.938	156.448	139.842	67.0658	81.1405	66.2812	82.9322
Xsze_00769	51.5451	43.3043	52.8196	38.2442	16.9729	20.4475	20.0575	31.2532
Xsze_00770	6.94503	7.00054	8.11214	4.08894	1.31061	2.88378	2.74213	3.393
Xsze_00771	299.223	274.816	309.768	227.999	147.296	195.936	143.977	171.952
Xsze_00772	81.0024	82.5679	85.0135	66.9551	29.4728	38.9697	29.9343	37.1175
Xsze_00773	67.8178	75.4615	63.9324	70.9724	41.1931	48.8438	42.4501	54.5366
Xsze_00774	153.422	154.168	168.599	135.493	53.4736	85.2597	76.6474	86.2259
Xsze_00775	35.4304	29.2281	35.1095	23.1746	8.27216	9.99031	10.8319	14.1697
Xsze_00776	116.234	106.032	129.803	78.1805	37.3217	63.9673	46.8519	64.075
Xsze_00777	176.06	178.302	220.592	159.688	72.5783	144.016	123.9	127.085
Xsze_00778	72.9388	68.0237	89.6209	72.5265	96.9714	94.4934	78.5153	74.1195
Xsze_00779	70.1651	58.6446	81.3161	60.8934	74.841	63.9434	67.4036	64.1934
Xsze_00780	353.03	350.967	457.029	442.108	660.719	558.164	612.78	602.551
Xsze_00781	309.665	272.039	332.528	253.75	235.587	304.15	226.459	228.268
Xsze_00782	18.8597	17.7307	28.0321	21.713	27.4228	39.745	25.5002	24.9668
Xsze_00783	24.6873	25.6431	29.6938	21.5561	32.3302	27.4766	20.9111	24.122
Xsze_00784	138.949	154.629	193.996	141.115	436.344	296.135	314.706	309.854
Xsze_00785	221.947	214.101	277.514	199.221	574.925	495.458	425.616	413.283
Xsze_00786	190.7	176.99	216.289	174.597	195.942	205.267	174.568	157.774
Xsze_00787	93.8844	85.5518	117.136	91.3946	71.0322	83.6413	65.088	58.1069
Xsze_00788	66.4812	64.2065	88.8012	48.3309	37.4023	42.0862	39.3223	43.9272
Xsze_00789	57.122	54.5378	59.9245	53.528	25.4292	31.7906	33.3329	34.7742
Xsze_00790	58.1087	55.7597	87.3771	65.8871	75.1194	59.5168	64.6469	70.5671
Xsze_00791	44.6611	38.851	56.3214	34.29	50.3533	59.6743	40.6434	35.5934
Xsze_00792	40.3957	39.1449	56.3214	37.7513	58.3231	63.7588	49.4521	47.3187
Xsze_00793	61.3074	48.8392	77.4419	53.615	65.7727	67.9511	58.8047	47.6399
Xsze_00794	139.907	139.243	169.229	115.622	104.023	134.715	118.43	95.3462
Xsze_00795	60.4828	56.6948	85.9066	54.1268	61.2526	55.6818	59.263	61.7995
Xsze_00796	57.0223	59.3524	70.2279	54.3245	61.7859	95.1647	56.0178	74.4675
Xsze_00797	44.7406	52.5954	45.8915	61.5094	107.17	77.8621	89.7852	90.6468
Xsze_00798	66.8739	57.0517	75.1819	54.0898	21.2249	28.9605	20.8116	30.8674
Xsze_00799	41.1344	34.8168	47.0062	30.3393	22.9221	15.2033	22.6069	20.3171
Xsze_00800	66.1347	63.712	72.8505	54.7721	44.5078	49.7106	37.9385	42.2155
Xsze_00801	133.504	132.236	145.753	129.901	99.2659	132.328	95.768	103.621
Xsze_00802	85.2513	79.911	104.489	71.5432	15.3689	28.675	32.8363	43.2784
Xsze_00803	697.897	776.604	800.569	724.932	438.72	495.273	653.872	559.482
Xsze_00804	2638.84	3068.97	3119.78	2964.67	1655.16	1584.53	2458.9	2639.94
Xsze_00805	6.92129	7.04402	11.7032	7.98823	25.9982	25.546	18.4064	12.7742
Xsze_00806	81.5913	75.8152	93.1243	70.5279	82.0653	118.269	79.889	77.0053
Xsze_00807	189.257	209.318	271.668	191.115	152.846	156.688	166.74	189.462
Xsze_00808	149.223	135.721	203.32	134.138	80.9844	86.3039	92.0181	96.3363
Xsze_00809	60.5991	74.3079	74.2179	55.0533	79.5132	68.5937	74.1364	67.7282
Xsze_00810	155.173	157.727	186.833	170.448	61.0279	74.0603	80.5365	87.138
Xsze_00811	147.422	151.263	214.334	160.181	161.135	166.737	149.838	144.649
Xsze_00812	4.26778	3.55374	6.0888	2.55756	2.73254	4.20876	3.62088	2.86692
Xsze_00813	15.9426	15.1717	13.7193	12.7386	11.6659	15.6039	8.13599	7.23246
Xsze_00814	192.037	220.647	666.418	601.084	506.312	558.381	545.975	581.344
Xsze_00815	66.5122	76.7665	201.796	171.545	81.075	88.7965	97.4468	105.299
Xsze_00816	3.13494	2.82797	6.95735	7.51472	5.6202	11.2816	5.22618	5.61579
Xsze_00817	2.52878	4.21137	8.41815	4.54627	10.0385	11.2877	8.80772	3.70631
Xsze_00818	0.667844	1.66832	5.92857	3.20176	4.78914	9.42849	7.15723	9.13573
Xsze_00819	2.26301	2.98362	4.54398	3.01369	14.6826	10.6496	9.97048	7.55492
Xsze_00820	23.1184	22.6277	32.9185	28.5186	50.2751	39.0714	39.989	34.478
Xsze_00821	24.2245	27.4227	34.9373	26.0612	46.389	31.8198	23.9816	23.3604
Xsze_00822	16.8751	17.9732	20.9028	12.9611	42.6156	38.3486	23.0851	23.5188
Xsze_00823	17.9944	14.1867	21.6061	11.9307	31.9655	28.1384	21.883	20.7621
Xsze_00824	22.9764	21.932	29.4932	25.0754	36.4549	40.2561	28.6274	27.6522
Xsze_00825	53.5514	52.6311	67.0959	48.5492	56.8381	62.9667	47.2737	47.6713
Xsze_00826	5.26162	5.04963	5.31547	4.70299	8.58776	10.8128	8.41046	6.79677
Xsze_00827	5.95879	4.03149	7.3206	4.16609	11.0642	10.2063	5.18862	6.91405
Xsze_00828	1.59181	3.18117	2.42243	3.05257	4.89214	5.81652	4.3217	3.11073
Xsze_00829	9.87923	11.4421	9.90892	12.343	12.2368	15.3644	9.68915	9.38976
Xsze_00830	3.26957	3.02504	3.22495	2.90275	2.79122	5.58133	2.33598	2.66225
Xsze_00831	1.43843	1.79665	0.456044	2.2987	0	2.9864	4.36774	2.45962
Xsze_00832	1.39331	1.74029	3.53389	2.22658	11.4188	14.4635	3.73299	6.46667
Xsze_00833	1.79895	4.11942	2.28137	3.59354	11.9789	9.15048	8.03301	9.22825
Xsze_00834	3.46966	4.33373	2.64007	3.8813	4.97622	7.49166	4.09024	3.2207
Xsze_00835	11.5694	13.9845	15.6185	9.5425	16.0577	20.4556	15.4652	15.3158
Xsze_00836	21.8162	21.2804	26.4809	15.9377	30.6505	32.6115	25.1616	26.7982
Xsze_00837	49.3966	55.0943	70.6891	43.4525	105.386	79.0329	96.81	89.0035
Xsze_00838	0	0	0	0	0	0	0	0
Xsze_00839	21.2115	19.9624	29.8419	18.5376	37.3482	32.5699	25.1791	28.2821
Xsze_00840	9.48598	11.7286	10.5717	12.4029	16.1963	19.3362	11.7064	13.7627
Xsze_00841	8.7163	11.4054	16.8438	13.2659	14.0317	24.4731	15.4204	15.8168
Xsze_00842	72.8614	69.1148	85.7324	64.5203	37.5133	52.5549	43.7383	41.1011
Xsze_00843	558.873	538.926	716.762	497.066	294.401	308.921	306.997	334.805
Xsze_00844	210.443	238.955	253.013	192.171	54.5962	114.618	72.2476	92.1304
Xsze_00845	1431.54	1508.21	2000.35	1599.24	647.572	642.362	792.202	875.127
Xsze_00846	5216.01	5281.22	6564.44	5345.58	2820.81	2864.24	3937.27	4224.99
Xsze_00847	146.568	139.298	196.821	149.303	72.9129	68.3473	71.4105	71.9809
Xsze_00848	104.313	99.1537	133.514	96.3058	53.8028	61.3025	61.7316	67.3978
Xsze_00849	134.211	125.98	174.225	115.038	62.4957	78.8303	64.6812	77.2522
Xsze_00850	303.323	299.892	401.176	267.844	218.385	267.017	213.402	225.006
Xsze_00851	1.51189	1.57366	0.958662	1.81206	5.4209	4.08056	1.08018	4.4318
Xsze_00852	4.93463	5.99231	6.51868	5.58579	10.7423	14.0015	12.6334	7.83516
Xsze_00853	3.39885	3.96226	4.02296	3.98314	5.57105	13.3603	5.34236	7.08486
Xsze_00854	8.33209	7.9853	8.77218	9.29549	20.9366	19.3223	19.9929	18.7404
Xsze_00855	6.29717	7.45142	9.66711	8.47431	23.767	33.5792	24.6266	22.9927
Xsze_00856	2.93072	2.25266	2.00127	2.88213	3.69518	8.23761	7.73126	9.03139
Xsze_00857	1.97874	2.1969	1.39409	1.05404	7.88312	19.3539	12.7236	11.6006
Xsze_00858	1.51649	2.16475	1.09895	0.692413	2.66323	14.5729	7.58433	4.657
Xsze_00859	1.25693	2.79103	1.06267	0.669551	0.429216	2.78355	2.69409	1.63754
Xsze_00860	48.8171	51.952	56.4724	46.427	67.3305	73.9618	61.4191	58.4026
Xsze_00861	24.5681	23.605	21.5699	3.0201	3.87207	12.5556	9.4516	5.53975
Xsze_00862	14.4596	16.3405	37.9842	18.1557	5.29033	13.7235	6.64124	7.06426
Xsze_00863	4.84491	6.72384	8.19221	18.0657	6.61773	4.02349	8.07682	9.46794
Xsze_00864	4.36836	2.42499	8.30972	6.98089	0.74585	6.04623	2.60085	2.13417
Xsze_00865	6.47295	4.19219	6.68864	6.32142	7.12232	10.2533	6.33751	6.55899
Xsze_00866	2.43218	2.10626	3.08441	2.02112	1.29564	2.58538	1.18164	1.71107
Xsze_00867	0.999418	0.520128	1.58429	0.798564	1.02384	2.48993	1.16032	0.854467
Xsze_00868	3.28975	5.47868	6.95326	7.00962	3.37014	20.9453	4.7008	7.50032
Xsze_00869	41.8819	36.7471	43.1322	26.9515	29.0834	34.0809	27.3122	29.3876
Xsze_00870	37.0493	34.0147	41.5634	32.6397	20.9237	29.979	23.7554	27.8469
Xsze_00871	3.68816	4.60665	9.35442	3.43811	4.09314	10.9753	5.70927	5.40557
Xsze_00872	4.58798	2.44503	5.81833	3.51929	5.82811	11.7352	6.29363	5.73815
Xsze_00873	2.22058	1.84906	3.52009	4.43577	4.26533	6.22384	3.76798	5.96678
Xsze_00874	7.9983	13.3202	24.5572	22.1999	1.29375	2.79674	3.00762	2.87927
Xsze_00875	11.1587	10.7784	9.33973	8.20284	5.0298	6.67213	5.74017	6.54192
Xsze_00876	9.81473	15.9366	14.9361	12.5476	11.06	11.0035	12.2714	17.262
Xsze_00877	12.1914	9.42656	24.2955	12.5245	17.8419	8.67812	13.0654	16.1667
Xsze_00878	49.983	49.0431	60.5607	40.1922	37.8325	52.3487	38.4404	39.5063
Xsze_00879	20.6109	27.3783	33.6061	27.4479	12.5682	16.709	15.7775	20.139
Xsze_00880	92.207	98.9685	102.451	78.7455	58.2793	79.2085	60.1366	59.5128
Xsze_00881	80.3639	80.4644	99.4393	80.3314	50.8298	58.3628	53.4651	59.9261
Xsze_00882	24.8637	22.9883	27.9432	20.4148	22.7484	26.4867	23.4609	24.5457
Xsze_00883	175.171	177.631	202.757	144.272	96.6622	93.7166	83.2272	103.009
Xsze_00884	118.431	113.985	141.169	102.004	98.872	99.31	92.4439	98.6244
Xsze_00885	5.11548	3.48513	3.53852	1.48633	1.42922	1.5448	1.99353	1.81758
Xsze_00886	816.418	883.875	1227.89	772.139	1066.11	667.538	883.05	902.364
Xsze_00887	985.534	1006.59	1381.52	855.055	1197.92	857.647	977.378	957.32
Xsze_00888	1111.83	1062.18	1400.21	920.176	1175.34	1136.43	936.046	920.33
Xsze_00889	907.242	894.022	1263.83	786.495	1047.67	672.2	853.757	876.844
Xsze_00890	540.924	609.981	772.046	519.135	571.011	410.261	477.025	514.886
Xsze_00891	1207.32	1243.7	1617.18	993.613	1322.02	1780.2	1121.27	1167.51
Xsze_00892	1097.36	1089.77	1341.73	918.149	1247.42	1147.54	1128.64	1186.49
Xsze_00893	576.708	602.685	838.291	632.58	383.427	313.23	364.899	396.213
Xsze_00894	1106.06	1131.15	1374.06	1182.87	488.911	652.753	549.49	624.058
Xsze_00895	106.416	119.34	152.911	103.544	87.0375	56.303	105.155	110.688
Xsze_00896	245.462	239.145	298.95	192.865	132.302	169.54	163.991	198.1
Xsze_00897	141.392	144.402	180.842	143.876	99.0408	77.7784	106.2	127.527
Xsze_00898	39.2207	36.0206	54.8585	40.5556	49.0421	59.3944	36.2633	41.704
Xsze_00899	369.516	361.99	524.419	373.945	350.23	286.142	404.922	367.348
Xsze_00900	9.91003	9.4745	10.7057	9.0915	20.1164	16.1549	13.1117	9.50381
Xsze_00901	16.1497	15.3479	18.477	15.1483	49.9926	49.8563	34.615	32.932
Xsze_00902	11.1917	12.7215	16.4459	12.2072	54.9602	49.8645	39.2187	29.1613
Xsze_00903	5.75706	5.02213	9.73457	6.13341	27.5228	23.4497	17.628	11.7862
Xsze_00904	23.6264	19.1754	30.7208	21.0288	92.5256	73.7641	46.7943	44.4175
Xsze_00905	34.0967	31.0164	38.1532	35.7151	91.2873	86.6133	55.8864	52.6336
Xsze_00906	19.6794	20.1514	29.0038	16.9994	44.6796	28.9314	23.7503	19.2288
Xsze_00907	12.8535	12.6199	18.7333	17.4748	21.4219	20.2333	15.0771	15.9333
Xsze_00908	10.0409	9.0041	10.2848	14.1945	12.66	18.9221	13.5199	12.4524
Xsze_00909	3529.02	2406.62	2551.79	2989.03	1529.39	2635.65	2761.76	3373.11
Xsze_00910	184.799	220.446	330.248	366.66	157.762	174.447	288.664	300.607
Xsze_00911	0	0	0	0	0	0	0	0
Xsze_00912	0	0	0	0	0	0	0	0
Xsze_00913	0	0	0	0	0	5.98087	0	0
Xsze_00914	8.17687	7.34282	7.92973	4.61192	5.25596	13.1817	7.33121	5.63975
Xsze_00915	9.39477	12.09	8.66483	6.82427	2.62482	12.0576	3.6612	8.34514
Xsze_00916	4.90435	5.10476	6.56507	5.87808	8.09454	19.6855	15.7679	15.1748
Xsze_00917	25.0745	26.1876	39.3441	38.033	29.6056	41.6467	46.1533	51.0771
Xsze_00918	59.2155	50.9091	64.3673	54.6887	131.567	162.536	109.614	103.321
Xsze_00919	165.324	147.497	182.312	120.202	96.2535	105.103	93.7238	109.866
Xsze_00920	98.7744	96.9795	131.806	85.9914	109.495	115.696	94.5328	95.0723
Xsze_00921	90.4024	97.3014	113.644	76.9656	111.619	108.515	86.0246	90.6468
Xsze_00922	112.249	89.6758	123.371	87.8705	45.6635	59.7138	57.1844	54.0447
Xsze_00923	105.126	101.113	101.236	66.9296	70.8369	115.782	64.2641	65.0921
Xsze_00924	204.585	190.766	228.979	190.035	123.314	100.166	107.502	118.091
Xsze_00925	1009.22	979.787	1250.72	948.745	622.836	726.618	642.267	747.686
Xsze_00926	5.44321	5.97467	4.70652	4.74467	5.32275	5.54771	3.00511	2.90104
Xsze_00927	1.29354	2.51328	3.28086	2.06716	3.09202	4.65501	0.616124	4.21308
Xsze_00928	3.37915	2.81378	1.83657	2.31432	2.96719	3.20713	4.48364	3.77346
Xsze_00929	10.1151	11.3181	14.832	13.1337	13.2767	16.2753	14.6795	12.0455
Xsze_00930	60.4082	57.1367	75.6736	51.4634	47.7609	46.5832	45.4902	47.8165
Xsze_00931	2.96201	2.80557	3.70937	2.89925	2.80681	4.21245	2.38077	2.78566
Xsze_00932	21.2609	25.9655	31.1565	32.4661	26.1365	35.7049	26.3295	21.2357
Xsze_00933	33.3561	31.3524	38.7761	33.1137	45.691	52.3588	40.3513	40.2466
Xsze_00934	189.616	182.021	237.269	156.039	192.958	250.065	181.831	182.196
Xsze_00935	155.596	164.475	202.836	130.033	118.992	114.515	111.167	122.901
Xsze_00936	76.9802	79.5779	108.262	88.8469	1171.97	650.763	591.125	562.846
Xsze_00937	32.2994	18.4906	21.7605	20.9691	20.6804	24.3086	25.2401	22.6836
Xsze_00938	4.33284	10.2224	9.15795	10.3862	8.87744	7.19649	9.80288	9.17287
Xsze_00939	3.93023	2.61813	4.9842	6.28074	2.41576	4.56945	2.2464	6.14439
Xsze_00940	3.82859	4.14444	3.88424	7.34197	3.92214	5.72307	1.64123	1.49637
Xsze_00941	8.79438	8.78759	10.0375	6.32427	14.8653	16.0674	13.1948	10.3116
Xsze_00942	33.5599	34.6384	29.5624	33.0776	45.7027	47.3959	36.7555	35.9332
Xsze_00943	3.70097	3.08176	4.69345	5.91436	15.1656	12.294	2.6442	7.23246
Xsze_00944	6.69815	7.51747	9.60234	7.91167	12.8286	6.77178	10.4034	5.97567
Xsze_00945	4.27035	4.97823	5.6863	3.75335	8.96813	7.44733	4.5765	3.75531
Xsze_00946	4.7037	4.7365	5.82635	4.71984	5.71512	7.90329	6.56491	4.27534
Xsze_00947	4.2409	4.11991	5.67696	3.01209	5.55134	7.4351	4.54493	4.60422
Xsze_00948	2.71216	5.83417	5.73246	4.33419	6.25148	10.1355	8.07389	6.40431
Xsze_00949	25.8395	25.8195	36.0457	26.8405	34.0813	40.2349	30.4612	34.0846
Xsze_00950	21.4102	16.8644	27.1517	19.4191	29.9361	44.6909	25.2189	33.9242
Xsze_00951	0	3.79294	3.85104	2.42641	3.1109	1.89139	2.1696	2.96716
Xsze_00952	42.9719	34.3067	46.0684	35.0437	16.5649	27.4086	21.6811	20.5611
Xsze_00953	328.712	335.442	402.834	332.699	149.683	146.294	154.17	173.095
Xsze_00954	37.1443	40.343	46.0812	34.841	86.0304	126.069	65.1915	48.1287
Xsze_00955	186.899	168.47	161.924	219.817	720.367	675.658	350.797	303.763
Xsze_00956	18.8353	21.1321	24.1377	23.7631	51.184	61.2505	45.7541	43.201
Xsze_00957	6.28467	7.67533	7.97001	7.36506	12.8765	22.9643	14.6678	15.5566
Xsze_00958	46.7303	45.1496	52.4762	47.885	78.9343	48.8798	50.9725	60.6481
Xsze_00959	59.3459	54.63	78.0726	58.5704	200.828	88.1702	98.7789	114.063
Xsze_00960	148.662	133.132	145.843	201.711	60.3432	72.2111	72.1449	87.703
Xsze_00961	59.6542	63.3701	99.5707	64.4885	101.554	120.572	88.2183	86.1466
Xsze_00962	182.796	171.507	215.491	189.26	278.256	239.466	140.717	179.868
Xsze_00963	10.4884	11.5538	14.6865	11.5232	10.9685	9.43599	7.80575	9.8212
Xsze_00964	11.8431	13.9706	21.277	14.1945	15.1656	19.6704	12.6922	20.2509
Xsze_00965	12.4908	8.95637	16.2804	11.6439	10.6633	13.2545	12.1468	11.1877
Xsze_00966	10.4744	16.3973	20.1907	22.0952	7.72588	13.5698	9.87832	10.2346
Xsze_00967	9.74191	7.15764	10.4164	9.76824	4.50077	9.83521	5.45899	8.02569
Xsze_00968	7.44626	8.41487	12.8157	7.64972	16.8911	9.71742	9.88012	12.4727
Xsze_00969	5.42735	4.40908	10.2403	6.98089	24.6809	21.4366	13.9973	11.1235
Xsze_00970	2.08645	2.48195	3.21297	4.28692	4.27487	5.3219	3.19433	3.05802
Xsze_00971	22.0527	22.9538	23.3054	8.81036	26.3568	21.3661	17.0688	5.38693
Xsze_00972	16.2482	5.41187	8.24216	10.3862	3.32904	18.8908	6.9652	9.52567
Xsze_00973	0	2.52144	2.56006	3.22602	3.10206	1.67646	2.88458	0.986244
Xsze_00974	3.48327	0	2.20868	1.39161	0	5.78542	1.24433	2.55263
Xsze_00975	0	0	0	0.921719	1.18174	3.8319	1.23625	1.12714
Xsze_00976	0.814892	1.35711	1.03342	1.30225	4.17402	7.44408	2.32884	1.59247
Xsze_00977	2.17971	2.72254	3.4553	6.96661	8.9319	9.0508	5.45062	4.79206
Xsze_00978	0.791299	0.658906	0.250875	0.316135	0.607976	3.2857	2.12007	1.93295
Xsze_00979	11.0828	13.5085	18.7399	13.3474	64.0083	48.2868	45.4439	43.1593
Xsze_00980	7.24709	8.81977	12.0184	8.31475	63.9621	34.2586	36.9081	43.7579
Xsze_00981	3.8341	3.72472	6.48304	2.04237	4.58242	5.30677	2.73931	0.624385
Xsze_00982	0.830124	1.8433	2.10547	1.32659	3.11817	4.82569	3.36085	2.16298
Xsze_00983	17.1334	19.3353	27.7319	23.4173	38.7994	45.6813	32.3746	31.2795
Xsze_00984	4.14509	3.45157	8.26047	4.73149	6.06625	6.39288	4.65379	5.78596
Xsze_00985	1.93094	1.07192	2.04063	1.54288	1.64844	2.40535	2.06937	3.14455
Xsze_00986	600.219	516.792	682.807	452.411	245.877	739.053	530.64	491.007
Xsze_00987	337.782	296.483	298.021	212.512	185.627	258.806	242.057	216.478
Xsze_00988	79.3463	82.0083	101.567	68.5967	47.7812	98.1463	84.8356	84.6107
Xsze_00989	2.05372	1.28258	0.651115	1.64098	0.525975	2.13191	0.73365	2.00669
Xsze_00990	30.2542	31.329	38.8593	35.3312	108.676	101.627	66.232	58.1755
Xsze_00991	432.004	471.089	677.777	621.008	538.724	529.341	453.24	536.024
Xsze_00992	31.7226	27.9245	40.9192	28.0993	33.612	35.5272	33.0255	31.3505
Xsze_00993	38.2378	41.7903	55.0586	44.8749	32.8475	35.7243	42.6866	44.9515
Xsze_00994	22.6684	19.261	21.7072	22.9182	24.1702	27.6615	22.1452	20.3413
Xsze_00995	12.5863	12.2771	13.9093	7.75811	10.4993	13.1402	8.3501	8.2573
Xsze_00996	20.7732	19.087	19.0766	21.1772	16.1441	16.359	15.8652	12.2485
Xsze_00997	26.3581	34.2752	39.3792	23.0804	13.6861	17.0917	11.8666	17.6401
Xsze_00998	27.9338	22.9989	23.0858	19.0597	17.0412	43.7893	25.7879	12.8804
Xsze_00999	18.2106	15.1638	19.3237	11.2843	36.9305	31.7895	24.1629	25.0564
Xsze_01000	17.4955	16.5294	28.1607	18.2808	39.2928	49.4554	25.7208	21.0399
Xsze_01001	10.8823	11.2658	16.7845	13.6305	12.9561	17.3419	12.398	11.7827
Xsze_01002	12.5299	7.65127	11.2996	11.1242	12.8361	9.71188	11.1404	7.88995
Xsze_01003	26.2896	29.1173	32.0449	17.5391	47.5887	53.2034	30.6362	34.1671
Xsze_01004	10.3227	15.592	18.2664	13.4272	15.2476	23.7241	16.98	18.0616
Xsze_01005	38.4901	34.8239	50.2199	39.0348	49.6674	49.7907	40.7207	42.3099
Xsze_01006	25.9298	30.7793	29.3851	25.5677	45.7795	43.0672	38.2341	35.0392
Xsze_01007	226.905	218.32	256.019	169.865	174.482	162.412	175.242	186.906
Xsze_01008	151.552	148.342	248.832	196.477	788.098	821.823	584.413	510.44
Xsze_01009	99.4821	96.644	159.202	107.878	67.942	126.874	78.6913	59.0168
Xsze_01010	69.0336	63.3278	76.0193	37.8764	27.6989	33.5378	35.2651	34.5134
Xsze_01011	42.1911	39.7547	49.2812	39.0348	7.96195	27.6615	8.72585	20.6125
Xsze_01012	45.3058	50.1355	63.5033	41.9166	84.8868	34.6543	39.6097	48.9283
Xsze_01013	18.4568	15.8491	16.0918	17.5127	36.043	31.1342	15.2471	19.7249
Xsze_01014	3.17226	3.20755	2.87354	3.25893	2.08914	7.90329	3.72346	3.54243
Xsze_01015	13.2035	15.4921	23.5941	19.1817	31.9708	46.3517	33.4455	36.3578
Xsze_01016	33.9518	32.5548	37.8376	28.4986	52.3478	50.1254	44.8391	45.9079
Xsze_01017	23.7641	29.8444	31.125	27.3928	28.7349	69.5582	32.5654	34.259
Xsze_01018	249.353	275.432	340.862	225.485	218.006	262.784	282.268	283.874
Xsze_01019	254.956	246.541	273.263	223.432	149.971	169.384	186.269	223.403
Xsze_01020	105.68	100.956	125.798	94.8025	90.9937	109.838	86.1584	81.088
Xsze_01021	47.0447	49.698	65.4486	40.3953	47.8347	65.0173	46.6549	54.5436
Xsze_01022	778.405	744.069	832.519	743.005	259.122	716.206	707.352	799.368
Xsze_01023	9.76591	7.74474	10.6156	3.71583	5.71688	12.3584	6.31285	8.63351
Xsze_01024	3.26775	6.92623	5.27425	10.4441	8.52115	9.6214	8.27749	8.70797
Xsze_01025	29.6078	24.8982	39.0346	31.8556	53.7554	50.1498	45.0299	47.548
Xsze_01026	27.9758	28.5366	28.3824	16.7651	11.4638	29.6218	16.9895	23.235
Xsze_01027	21.0955	22.5585	30.4136	17.3882	24.5683	27.2927	20.6247	19.9616
Xsze_01028	49.3122	43.8673	61.3709	52.3727	49.5759	47.5651	57.3335	55.3657
Xsze_01029	28.1274	29.5849	31.9155	30.7547	19.7153	20.8998	27.4997	21.6974
Xsze_01030	21.3176	22.0243	24.7814	15.4562	16.3789	13.1136	11.987	14.0792
Xsze_01031	11.3182	10.8587	15.9135	14.9415	14.3674	15.9379	10.3717	11.2995
Xsze_01032	0.955089	1.59059	7.26728	0	1.95685	7.93162	4.77662	7.46576
Xsze_01033	4.75609	5.67294	7.49865	4.72464	6.58421	36.9354	11.2044	8.91759
Xsze_01034	3.6774	3.29768	1.43494	2.26027	8.98346	55.4405	10.7115	4.14599
Xsze_01035	0.925242	0	0	1.47859	4.73926	17.6726	5.94945	2.71217
Xsze_01036	2.74358	1.71341	2.17457	0.548049	5.62124	35.6004	7.59569	7.03698
Xsze_01037	2.56715	2.56516	5.86003	3.28196	4.2078	13.2178	4.4019	5.01673
Xsze_01038	1.96899	2.36825	3.32934	2.44732	4.48245	14.7165	4.84553	3.42027
Xsze_01039	1.72138	4.01346	1.7464	1.10035	7.05378	17.1544	2.70569	4.37311
Xsze_01040	3.67314	2.50248	1.69388	0.533627	4.78914	20.2435	8.11152	4.89414
Xsze_01041	2.78597	2.18339	2.07828	1.83323	4.70078	13.2013	4.33219	3.20256
Xsze_01042	1.13876	1.42235	0.722069	0	0.583293	6.147	0.813599	1.11269
Xsze_01043	1.75453	2.19147	1.66878	2.10288	2.47144	5.82827	4.38741	1.50006
Xsze_01044	5.34127	4.28289	6.021	4.42589	7.29571	16.2642	7.49091	5.99215
Xsze_01045	38.1884	32.9768	42.3307	32.9999	62.5944	62.0182	60.8334	43.1183
Xsze_01046	15.1758	15.9818	21.5097	12.1259	47.5545	30.0246	31.5709	23.1148
Xsze_01047	20.1871	26.8954	38.401	9.67805	16.5443	21.7939	18.7498	13.8074
Xsze_01048	4.98074	6.91236	12.6328	9.06501	7.51194	8.2726	6.32631	6.62412
Xsze_01049	3.14419	5.8908	4.9842	7.53689	4.83153	4.56945	0.5616	3.84024
Xsze_01050	2.11484	4.10901	1.78798	2.25309	5.77738	4.098	1.00731	1.37761
Xsze_01051	2.51981	1.57366	3.19554	0	1.93604	5.75464	1.80031	1.84658
Xsze_01052	1.34581	2.24128	1.28003	2.15068	2.41271	2.51468	1.44229	1.64374
Xsze_01053	3.68391	2.38588	5.19091	1.30825	2.93528	4.07912	0.584892	3.19961
Xsze_01054	10.5688	11.7965	13.6882	13.6554	14.9737	13.8191	11.0855	10.986
Xsze_01055	4.96087	4.9177	8.08871	4.15264	8.47016	11.967	5.40092	7.84798
Xsze_01056	50.8216	52.6123	63.289	69.509	188.554	197.718	165.194	139.132
Xsze_01057	32.826	38.187	41.0167	28.5432	108.302	123.875	93.1218	73.1107
Xsze_01058	4.79562	4.68775	5.55282	3.66524	7.04881	6.75305	5.51185	5.09328
Xsze_01059	4.29257	3.29943	5.02496	3.16605	5.074	4.66167	3.06688	2.25846
Xsze_01060	3.65743	4.35072	3.64433	2.92239	3.47917	4.98992	1.86649	4.33947
Xsze_01061	1.33368	2.22109	2.36787	2.1313	3.82556	7.08844	2.47745	2.60629
Xsze_01062	0	0	0	2.44732	0	2.54359	0	0
Xsze_01063	1391.08	1282.3	1674.27	1155.4	473.976	608.917	716.647	777.394
Xsze_01064	52.1729	48.1114	54.1342	53.7461	162.994	130.698	117.372	97.3222
Xsze_01065	48.6703	47.1129	58.636	52.5001	130.881	122.266	104.754	95.1118
Xsze_01066	39.5091	46.8267	53.3956	40.0948	117.287	96.9949	84.683	82.8445
Xsze_01067	41.8628	38.8463	43.0981	41.9663	119.637	133.16	81.4505	69.8844
Xsze_01068	14.4194	17.7702	18.0424	13.5185	6.89347	11.6554	8.1043	8.64138
Xsze_01069	107.246	111.583	130.999	94.2793	208.724	158.092	122.377	138.22
Xsze_01070	36.4764	31.4393	43.6613	32.1114	46.2836	54.4196	38.7714	37.392
Xsze_01071	81.2959	66.1273	102.142	80.5957	61.3051	124.086	74.2168	76.8602
Xsze_01072	271.488	265.554	349.065	283.689	170.292	190.245	176.22	188.044
Xsze_01073	324.398	341.673	422.411	364.119	224.517	246.949	244.186	307.537
Xsze_01074	245.972	259.579	332.513	296.856	154.864	170.579	171.466	195.276
Xsze_01075	16.7416	16.9093	19.855	20.0655	16.9919	19.31	14.8407	16.9641
Xsze_01076	46.9987	47.7523	53.5874	50.9899	65.3741	92.026	56.6834	58.1405
Xsze_01077	24.5813	30.4449	34.8407	28.0588	60.9446	63.986	53.2775	41.9819
Xsze_01078	34.6627	38.4844	62.2741	46.1609	102.83	100.151	78.423	77.6166
Xsze_01079	10.1412	13.3947	21.7303	10.6179	10.0308	15.3917	11.9926	10.2507
Xsze_01080	6.83256	7.11175	14.0804	10.9188	4.3747	6.38343	4.2714	9.17966
Xsze_01081	47.3589	52.129	64.441	46.7735	94.95	103.135	113.126	114.594
Xsze_01082	16.0638	14.163	24.5657	12.8354	13.0683	18.441	13.8398	14.7727
Xsze_01083	333.015	308.618	396.635	277.879	257.272	243.878	279.682	310.407
Xsze_01084	320.922	322.218	409.595	263.318	279.971	265.978	286.309	316.593
Xsze_01085	3.23386	3.23136	4.10107	3.10073	5.30061	7.16156	5.08302	2.94916
Xsze_01086	4.43061	2.9866	6.689	4.72025	8.86162	9.63663	8.13986	7.21528
Xsze_01087	12.4723	10.5259	17.527	12.1205	31.9428	37.6519	23.6021	26.0204
Xsze_01088	25.294	24.4908	42.5208	23.5008	62.0686	49.3389	39.2952	49.7171
Xsze_01089	56.6754	60.4785	92.4094	57.8434	115.633	87.6072	115.693	130.301
Xsze_01090	6.97159	8.38525	8.5137	5.36419	8.72905	10.9359	7.37916	9.33491
Xsze_01091	7.2806	7.27498	7.65022	6.31604	3.6227	7.42823	6.83652	8.13016
Xsze_01092	13.8426	28.8165	17.5547	44.2425	0	11.4957	22.2525	16.907
Xsze_01093	9.59358	10.8809	14.0541	9.25152	17.2837	60.4398	25.1716	26.8288
Xsze_01094	4.17992	6.52608	7.95126	8.76717	6.95835	14.3189	8.39922	8.16842
Xsze_01095	9.44301	8.10882	11.6011	9.90312	14.8129	15.6841	10.7525	14.9935
Xsze_01096	13.3099	9.72592	13.7789	11.7202	9.46112	18.0463	13.973	15.1284
Xsze_01097	8.12248	10.9089	15.6171	10.8866	14.4946	25.4584	16.6608	18.6892
Xsze_01098	80.5431	75.8426	96.8919	83.603	61.3051	65.3249	62.654	74.6537
Xsze_01099	52.4292	49.2081	65.8035	46.3552	86.9332	91.5692	64.748	60.3829
Xsze_01100	6.34452	5.28302	4.52583	3.80209	6.90578	4.93956	6.51606	6.97415
Xsze_01101	7.06126	6.18931	8.01225	3.56347	12.9447	10.4936	13.8074	11.2572
Xsze_01102	14.0817	13.7552	20.262	12.9827	10.2645	15.0677	10.2543	16.1407
Xsze_01103	13.7494	11.7022	19.2882	16.3334	69.3671	85.5865	68.7202	70.6205
Xsze_01104	14.5115	13.1459	22.0432	13.5064	41.8212	46.4833	39.7627	41.1354
Xsze_01105	1237.36	1081.64	2769.19	2502.49	5628.46	3732.55	5340.61	5130.61
Xsze_01106	848.102	744.969	1326.61	1129.57	2526.99	2069.39	2074.33	2035.89
Xsze_01107	601.584	544.89	1094.21	817.982	2209.32	1779.31	1831.09	1740.37
Xsze_01108	111.18	100.629	169.347	135.185	258.125	311.114	235.28	272.177
Xsze_01109	121.823	112.941	223.442	165.873	316.617	208.012	278.874	282.669
Xsze_01110	117.419	113.156	197.045	142.754	271.167	290.853	257.64	268.034
Xsze_01111	131.796	121.216	219.81	149.502	353.654	369.333	300.851	303.763
Xsze_01112	88.3431	88.7547	156.482	127.367	257.734	262.361	228.116	240.196
Xsze_01113	142.196	131.361	254.258	185.378	469.294	369.802	383.579	360.629
Xsze_01114	107.212	106.899	189.645	148.598	363.264	307.734	319.783	286.473
Xsze_01115	136.584	127.716	232.549	187.708	484.306	385.427	391.237	393.54
Xsze_01116	81.5858	70.4011	140.595	118.287	252.423	207.905	194.848	201.544
Xsze_01117	60.2729	48.5377	91.0194	73.5071	164.52	203.839	135.137	143.358
Xsze_01118	55.7898	50.5816	97.9806	59.2414	173.151	134.878	133.346	129.288
Xsze_01119	55.5799	55.5494	106.674	70.9127	187.651	140.766	145.656	142.557
Xsze_01120	52.1787	42.9512	95.216	68.108	168.318	140.747	130.763	134.465
Xsze_01121	59.2515	56.258	102.788	84.339	223.228	211.075	176.348	173.895
Xsze_01122	79.3065	69.7358	141.608	109.5	330.827	356.702	282.854	266.568
Xsze_01123	44.5342	43.5102	93.8431	72.1471	190.397	157.55	150.03	149.517
Xsze_01124	60.1895	50.1192	98.5625	61.6339	109.552	88.3227	98.9487	106.203
Xsze_01125	220.413	245.856	346.272	254.975	151.656	235.635	197.433	192.865
Xsze_01126	560.876	579.172	571.39	573.502	313.341	320.041	331.634	325.461
Xsze_01127	665.137	665.989	874.078	621.62	593.129	702.276	619.995	643.825
Xsze_01128	338.901	349.813	454.439	333.235	347.182	469.177	331.467	351.255
Xsze_01129	342.473	363.711	513.28	380.47	313.319	240.304	319.266	341.789
Xsze_01130	15.759	15.5082	23.6187	13.7366	7.33821	9.51794	7.16492	8.39898
Xsze_01131	3.37304	4.68115	5.70343	1.79677	1.15182	2.80117	0.803301	1.0986
Xsze_01132	20.6744	19.7658	16.508	18.3549	3.52993	10.1744	4.3766	9.72641
Xsze_01133	12.3121	14.646	18.9597	8.43236	3.60371	8.03371	8.16822	5.15581
Xsze_01134	33.6452	29.1366	20.4805	10.7534	8.27216	10.0587	17.3075	7.88995
Xsze_01135	24.3829	24.6541	35.3389	25.0491	7.13676	15.9099	13.6876	25.5263
Xsze_01136	17.4653	31.1639	24.0473	20.7335	11.2464	17.8194	13.1913	14.6274
Xsze_01137	31.7226	36.2264	37.9307	34.762	19.4987	24.8389	30.4353	33.6531
Xsze_01138	243.079	235.047	308.265	195.995	167.416	164.591	179.994	178.521
Xsze_01139	230.625	241.074	269.494	243.604	250.586	271.177	239.068	249.592
Xsze_01140	53.1453	61.5836	76.8233	58.2033	31.2196	41.6659	41.9531	57.0123
Xsze_01141	27.5352	23.6679	23.655	18.4528	13.6491	30.9809	17.769	25.1689
Xsze_01142	15.2436	20.5044	28.2536	14.0539	20.7213	18.7453	19.4781	20.0504
Xsze_01143	4.18189	2.78577	4.66693	1.6039	33.4158	33.3397	25.8145	27.9492
Xsze_01144	8.15427	9.45747	11.0796	8.37707	59.668	44.7421	45.1508	43.537
Xsze_01145	9.90259	8.24579	8.75265	10.0704	191.21	241.478	185.666	192.344
Xsze_01146	5.3294	6.6566	9.01143	1.41945	138.31	247.847	141.517	169.239
Xsze_01147	4.47848	5.28302	9.93907	5.36766	10.514	9.60792	9.46578	12.3985
Xsze_01148	11.92	14.2481	17.3109	12.5968	17.1352	24.109	18.4064	18.0342
Xsze_01149	12.7565	11.4091	22.1691	10.5704	21.2964	16.0868	14.515	18.9275
Xsze_01150	33.143	39.3729	55.4808	28.2477	39.3854	52.1119	36.6241	43.1788
Xsze_01151	72.0455	69.8532	100.127	59.9322	65.7177	119.662	88.1399	98.3614
Xsze_01152	89.0884	89.6378	106.254	80.0822	88.0059	87.8563	78.0473	87.8258
Xsze_01153	144.765	134.057	175.463	133.756	183.737	197.886	169.635	167.32
Xsze_01154	83.9576	86.5144	102.48	80.9588	92.2643	96.8995	83.0238	81.7555
Xsze_01155	6.66175	7.39622	16.8964	3.54862	0	11.0646	1.58652	2.16974
Xsze_01156	181.876	186.314	255.86	182.5	103.993	132.775	131.152	143.823
Xsze_01157	10.7303	10.6724	16.6318	10.9555	39.3899	31.9314	41.1004	37.5699
Xsze_01158	6.14501	7.90791	13.4605	10.7128	8.87046	14.6136	13.3707	10.0981
Xsze_01159	187.516	197.233	203.83	218.55	354.827	403.946	297.829	325.575
Xsze_01160	63.8417	62.0204	79.7887	68.7545	41.7055	60.3175	48.5871	50.1752
Xsze_01161	225.215	216.278	234.361	206.526	473.512	421.609	464.677	475.08
Xsze_01162	23.8904	23.7189	37.6771	24.9627	64.9507	62.0635	51.8628	51.4751
Xsze_01163	38.9362	41.5404	44.7485	58.3334	53.5991	52.5443	58.2448	63.0115
Xsze_01164	22.7222	23.6507	25.5411	21.4568	42.5872	45.4592	36.7113	40.8718
Xsze_01165	33.4187	30.3904	36.8041	36.5402	65.3173	66.0955	61.2616	53.7064
Xsze_01166	22.6196	17.3038	18.1908	17.339	18.4625	20.0064	19.0514	18.8673
Xsze_01167	25.5037	23.9218	33.0865	29.0448	34.2353	41.6292	31.6257	39.8143
Xsze_01168	0.634452	1.0566	3.21837	0	0.649955	1.58066	1.35987	0
Xsze_01169	3.97716	4.41566	8.40618	6.35573	4.07435	5.50478	4.73588	5.18146
Xsze_01170	10.7665	8.71609	8.34391	7.16893	7.04665	10.4313	6.62385	4.67553
Xsze_01171	93.895	86.86	105.168	68.1247	59.5391	77.0652	72.6665	81.9678
Xsze_01172	32.6	26.7523	34.7515	27.1809	59.5331	71.8022	46.5829	39.2399
Xsze_01173	19.0336	17.692	22.8279	17.4484	25.2425	33.0835	21.9266	23.932
Xsze_01174	86.2108	94.6282	106.017	58.4478	123.109	171.393	110.123	119.974
Xsze_01175	836.043	908.858	1081.24	816.383	897.085	800.569	973.782	1007.64
Xsze_01176	52.3206	53.6986	60.179	31.1112	26.1763	35.3663	41.7276	55.8782
Xsze_01177	352.571	371.795	476.898	355.134	588.496	592.656	669.134	687.333
Xsze_01178	139.685	136.876	180.883	140.178	177.834	240.881	173.793	214.993
Xsze_01179	122.468	135.037	131.417	94.6298	148.21	138.587	138.941	168.319
Xsze_01180	85.1223	86.9056	110.765	74.521	67.487	91.5904	79.3259	100.531
Xsze_01181	427.462	382.909	469.345	337.119	312.791	558.609	339.118	375.184
Xsze_01182	5495.67	5335.93	7058.65	4644.43	2927.09	2913.38	3919.34	4215.19
Xsze_01183	6253.27	6015.91	7616.66	5125.38	3288.53	4812.52	4407.49	4764.02
Xsze_01184	4691.08	4439.63	5747.35	3753.76	3025.19	2834.3	3529.61	3583.43
Xsze_01185	3132.88	2967.48	3893.45	2613.94	2493.46	2282.76	2725.12	2850.43
Xsze_01186	1885.41	1847.9	2105.01	1881.88	604.255	1155.44	934.063	1275.4
Xsze_01187	1637.86	1642.21	2053.57	1615.99	736.449	826.806	953.655	1162.6
Xsze_01188	4413.21	4307.91	5667.59	4050.88	2890.16	3147.61	3872.88	4121.59
Xsze_01189	4296.02	4399.65	5997.87	4222.1	3213.05	2814.96	4101.46	4246.04
Xsze_01190	9915.03	9351.32	12277.4	11186.3	7774.48	7692.79	8718.59	10642.7
Xsze_01191	8228.53	8184.95	9535.86	8866.89	7470.44	5294.69	8042.35	9162.69
Xsze_01192	1581.9	1838.49	2365.5	1514.08	684.62	1236.43	939.824	1041.47
Xsze_01193	1816.02	1757.53	2317.86	1506.54	858.919	959.427	1127.31	1115.4
Xsze_01194	1249.77	1245.39	1710.75	1063.43	782.779	703.664	885.658	840.3
Xsze_01195	19.3273	20.7163	24.771	19.7145	13.6912	18.7825	14.1024	11.4514
Xsze_01196	1.91018	0	0	3.05257	2.93528	6.34529	4.77662	4.6661
Xsze_01197	8.00442	9.8903	14.4078	13.6168	41.7936	98.4235	63.2763	46.17
Xsze_01198	9.28319	11.7707	10.97	8.76618	60.3023	115.815	68.1336	55.8669
Xsze_01199	11.283	14.9923	16.7442	9.20723	57.5474	71.9698	49.0534	58.1724
Xsze_01200	7.65371	9.39203	11.4942	6.75927	78.6136	96.0104	72.0949	70.0613
Xsze_01201	5.4451	5.10084	7.1211	6.25427	30.5056	40.5561	27.7185	30.5925
Xsze_01202	7.47671	7.71997	9.86099	10.9924	26.3484	28.8102	24.5723	25.131
Xsze_01203	6.82319	4.05829	4.48099	4.86779	22.4676	27.9271	23.2428	19.6437
Xsze_01204	5.46941	5.55628	5.54891	4.19541	26.7826	47.0564	36.2633	30.0343
Xsze_01205	5.29995	6.29292	6.59676	5.80326	43.5362	21.5994	17.3202	20.6185
Xsze_01206	3.55293	2.21887	4.50571	5.67779	19.5637	13.2775	9.51911	7.37711
Xsze_01207	1.25103	2.50013	2.85573	0.399844	2.05056	3.94794	2.32391	1.95582
Xsze_01208	0.998014	3.32415	4.42977	3.18977	3.0672	9.94571	5.70434	3.41307
Xsze_01209	5.4037	7.59308	7.70939	4.85742	12.8014	12.9017	14.9603	10.8899
Xsze_01210	7.57959	9.26994	9.31181	6.81335	15.0443	15.5396	13.0306	11.8034
Xsze_01211	6.24539	6.93396	9.68024	4.43577	7.81977	8.35608	6.94102	9.83162
Xsze_01212	3.97716	4.41566	0	2.11858	1.35812	5.50478	4.73588	6.47683
Xsze_01213	11.9508	14.2545	11.0595	8.77476	12.2428	21.7269	13.3844	12.3083
Xsze_01214	7.07442	10.4725	17.9431	7.53689	17.313	24.1528	17.1288	13.0568
Xsze_01215	16.5734	13.9084	15.435	10.9666	20.0292	27.097	20.9069	19.4834
Xsze_01217	5.06799	7.32959	9.80974	7.67269	13.6627	14.6199	12.5778	11.4677
Xsze_01218	0	0	1.70671	4.30136	0	1.11764	0.961527	0
Xsze_01219	8.26263	6.02018	10.915	6.05191	14.1076	14.2954	10.5768	11.101
Xsze_01220	5.29041	3.94156	7.76847	3.11477	7.98691	8.32447	6.16703	2.99274
Xsze_01221	4.03742	2.40137	2.92579	5.53031	8.27216	3.35291	7.41749	4.50854
Xsze_01222	0.56938	0.948234	3.61035	1.8198	4.08305	1.41854	6.102	4.45074
Xsze_01223	3.58603	3.44545	4.54769	3.08575	5.08661	4.35254	3.94166	2.96486
Xsze_01224	3.70097	5.54717	5.1628	5.32293	8.72023	18.7484	8.99027	11.2103
Xsze_01225	1.62482	2.48044	1.03027	1.29827	1.94194	3.59825	2.12826	2.11682
Xsze_01226	3.22603	3.40262	4.90937	4.46799	5.06745	8.03725	5.22437	4.83331
Xsze_01228	844.429	1019.26	1141.86	923.613	122.156	110.141	180.82	214.001
Xsze_01229	19.78	19.889	20.8247	18.4886	25.6159	39.6714	29.064	28.8083
Xsze_01230	40.7827	43.1686	46.0214	60.2022	79.6638	60.2741	76.548	66.5273
Xsze_01231	17.6188	14.064	20.6486	15.1459	85.7657	97.9821	76.9169	77.6475
Xsze_01232	122.101	125.423	161.508	121.953	179.681	174.956	167.679	159.399
Xsze_01233	65.2419	68.726	87.7218	61.5513	88.578	89.7571	83.9591	94.854
Xsze_01234	321.026	338.274	366.518	373.235	290.533	314.152	314.727	373.591
Xsze_01235	4659.81	5238.32	7327.97	7298.45	8059.45	5751.16	7682.94	9397.11
Xsze_01236	30.8162	39.2453	51.149	36.2104	37.6046	54.9467	42.0913	45.166
Xsze_01237	24.4887	24.7117	25.5289	23.5469	33.3785	34.9862	30.6925	24.3335
Xsze_01238	23.6132	20.4438	27.5658	20.492	19.0638	24.1551	18.7701	18.0302
Xsze_01239	2.07639	2.16123	2.63321	2.48864	1.41808	1.86805	3.4615	3.88862
Xsze_01240	0	0	0	0	0	0	0	0
Xsze_01241	0	0	0	0	0	0	0	0
Xsze_01242	0	0	0	0	0	0	0	0
Xsze_01243	16.8044	29.9847	6.0888	23.0181	31.9708	1.99362	24.0122	28.1479
Xsze_01244	17.0346	15.1977	20.0597	14.9074	25.7608	30.314	27.5286	21.4001
Xsze_01245	60.2805	62.6107	77.5264	52.0804	37.0958	58.5513	50.2207	45.1638
Xsze_01246	172.243	170.141	215.006	137.087	132.858	350.87	208.479	193.379
Xsze_01247	105.321	108.792	142.23	78.0296	69.6537	110.3	107.871	108.935
Xsze_01248	97.3307	96.8953	126.175	73.5071	66.325	128.967	96.2213	92.1434
Xsze_01249	20.7254	11.0943	16.8964	11.8287	24.265	15.9822	13.7498	13.0184
Xsze_01250	40.0804	45.7554	54.9277	43.5958	8.74176	17.072	13.8561	18.1917
Xsze_01251	7.5274	6.89479	16.2282	3.60876	469.62	235.045	106.485	79.4344
Xsze_01252	6.05613	5.04288	14.507	3.22602	288.836	174.351	59.6146	41.4222
Xsze_01253	11.2389	6.94339	18.8504	11.008	379.945	265.852	111.639	59.867
Xsze_01254	40.0372	30.7456	62.057	38.1521	637.868	590.974	373.666	251.82
Xsze_01255	1.5583	0.648792	1.97619	1.24513	0.798191	2.58821	1.11335	0.761311
Xsze_01256	1.58613	0.660377	1.00574	0	2.43733	0.658608	0.566614	0
Xsze_01257	0.759173	0.632156	1.92552	2.42641	2.33317	3.15231	0.5424	0.74179
Xsze_01258	0	0	0	0	0	0.957975	0.824166	0
Xsze_01259	47.1363	50.3669	65.6507	40.9288	5.86156	9.50334	9.92791	13.3113
Xsze_01260	84.1223	82.8212	116.408	69.5885	283.12	374.368	299.096	335.07
Xsze_01261	198.87	198.324	264.661	183.712	125.217	151.282	200.07	227.534
Xsze_01262	20.9194	24.0219	38.4034	22.5117	30.5905	32.9942	29.2896	32.6388
Xsze_01263	1197.77	1422.09	3029.41	1376.43	246.786	158.704	217.305	160.429
Xsze_01264	10.3766	10.3685	12.6328	17.2456	11.9057	15.5111	14.5307	13.789
Xsze_01265	0	2.55042	0.971059	2.44732	5.491	4.45128	8.75321	4.48911
Xsze_01266	21.5402	24.99	36.2176	24.7533	171.078	174.461	109.284	85.8435
Xsze_01267	46.8123	66.2995	79.6618	81.842	15.9854	27.9107	24.298	24.6294
Xsze_01268	127.819	130.787	92.0374	157.524	125.394	94.454	128.469	141.827
Xsze_01269	50.6281	50.0854	61.3641	46.3603	385.547	508.907	414.776	362.699
Xsze_01270	14.8747	21.2332	18.8636	20.3748	34.3948	43.4114	47.6715	47.3397
Xsze_01271	118.431	136.478	103.256	104.769	72.5783	85.1799	97.4576	96.0883
Xsze_01272	118.13	95.3625	137.802	80.6995	64.2037	116.075	84.7217	98.2439
Xsze_01273	128.093	126.644	156.514	114.801	116.695	116.47	127.033	149.674
Xsze_01274	128.434	126.269	134.968	140.027	115.177	103.668	100.622	118.065
Xsze_01275	103.582	108.781	122.001	113.119	72.795	66.2742	69.7092	85.1872
Xsze_01276	352.187	339.295	478.535	494.821	454.332	422.725	431.134	479.466
Xsze_01277	19.6864	22.2472	38.6374	25.4677	26.89	42.0397	29.135	24.0446
Xsze_01278	4.93463	5.22965	10.2403	7.16893	7.81259	17.5096	7.85247	9.64327
Xsze_01279	1.77647	0	0	2.83889	1.81987	1.47528	0	8.67895
Xsze_01280	20.4977	20.387	25.2724	19.1079	49.5799	62.8886	39.4596	43.3947
Xsze_01281	40.4542	57.8517	61.3402	49.1888	59.4613	83.2584	64.7174	61.8697
Xsze_01282	133.235	123.996	178.903	175.343	157.901	188.749	160.518	153.158
Xsze_01283	3.99206	6.64829	7.5939	7.97442	5.11201	7.45929	7.84346	4.87581
Xsze_01284	5.37238	5.9647	8.62989	6.86829	27.5183	26.7692	14.5857	19.5976
Xsze_01285	3.87178	3.60329	4.33242	4.00357	9.79933	8.3221	6.5088	10.9043
Xsze_01286	5.68469	2.95849	6.308	3.40667	5.09565	10.622	4.56917	7.63747
Xsze_01287	5.30288	4.41566	10.0874	6.35573	10.8649	12.1105	10.4189	18.1351
Xsze_01288	0.259717	1.51385	0.988095	1.24513	1.33032	2.15684	1.85558	3.04524
Xsze_01289	25.5703	29.697	29.8674	17.7431	10.3402	16.2057	14.9037	13.4787
Xsze_01290	0	7.74024	0	0	6.3484	2.57316	6.64124	0
Xsze_01291	3.65027	4.05273	3.0861	1.94445	1.24649	1.01047	0	1.1889
Xsze_01292	1796.2	1922.27	2092.43	1367.83	159.009	379.997	537.173	702.206
Xsze_01293	1402.98	1482.27	1629.67	1180.13	127.019	260.314	295.428	362.857
Xsze_01294	144.715	147.924	176.627	119.736	124.42	126.453	111.812	117.491
Xsze_01295	28.1274	27.5818	35.4356	23.6575	14.5969	18.5947	20.0959	19.8893
Xsze_01296	13.159	7.30491	11.1252	10.5144	5.6169	6.37467	5.48426	2.14295
Xsze_01297	4.36667	4.70552	5.14678	4.18692	5.89433	9.94044	6.05612	6.12395
Xsze_01298	3.61976	6.72384	4.59046	3.55974	3.99346	4.39347	5.76916	3.80894
Xsze_01299	0	3.69811	2.81607	0	0	0	0	0
Xsze_01300	8.4093	3.50117	9.33136	6.71928	0	10.4754	6.75913	3.08128
Xsze_01301	545.007	576.378	741.586	533.004	472.195	440.449	523.092	589.163
Xsze_01302	490.835	492.761	640.016	411.087	400.609	415.761	426.094	461.562
Xsze_01303	346.47	383.036	506.52	399.513	213.926	187.585	239.134	266.691
Xsze_01304	26.5103	21.6197	27.7275	18.3436	178.628	123.697	87.2829	96.4031
Xsze_01305	337.426	343.244	458.34	318.968	376.003	320.704	388.424	392.797
Xsze_01306	94.762	105.353	130.98	107.284	74.0647	61.9704	78.7725	81.4913
Xsze_01307	38.145	41.7456	51.8295	41.7997	21.7715	20.3643	26.4744	30.8821
Xsze_01308	61.6325	63.3962	83.9074	58.6608	58.496	60.5919	53.7474	60.6641
Xsze_01309	62.7201	64.3019	78.85	60.8335	133.519	136.99	107.236	103.085
Xsze_01310	34.3228	38.1648	43.3512	35.6801	44.1828	40.481	37.1055	38.8893
Xsze_01311	105.458	96.6998	156.028	106.333	172.02	196.53	140.376	143.525
Xsze_01312	228.139	218.818	286.047	205.555	220.311	218.231	216.978	227.237
Xsze_01313	71.2849	80.5576	82.5091	83.1778	96.7895	120.278	82.8628	91.2119
Xsze_01314	2.96078	6.57442	8.76111	1.57716	10.1104	8.19601	10.5768	14.4649
Xsze_01315	6.21142	9.82715	14.1788	7.94096	11.4538	12.8958	7.54429	9.71071
Xsze_01316	4.18978	4.65171	8.85557	8.03461	7.43974	13.4538	10.5768	14.192
Xsze_01317	4.13132	0.860026	7.8588	4.95156	2.11613	1.71544	5.16541	5.0459
Xsze_01318	166.73	173.13	195.08	136.394	106.752	138.874	130.467	142.063
Xsze_01319	143.148	152.382	205.925	156.519	162.083	161.853	169.559	192.952
Xsze_01320	100.493	107.434	134.02	104.645	340.728	249.29	256.622	269.237
Xsze_01321	2.86527	2.38588	2.97298	3.74634	8.27216	8.22004	8.00238	9.41704
Xsze_01322	8.18109	7.7855	7.41071	9.33847	32.3267	80.5581	40.0805	41.1108
Xsze_01323	3.07702	2.04976	4.68261	3.9338	2.52177	5.28103	3.22433	5.61225
Xsze_01324	4.34799	2.58609	5.90784	1.98524	1.90896	5.15833	3.77214	4.5519
Xsze_01325	8.78472	8.12772	17.3297	9.35899	16.9988	16.2119	16.7369	11.4448
Xsze_01326	103.523	95.578	141.2	101.46	166.929	192.462	132.955	137.213
Xsze_01327	152.665	146.075	208.389	141.945	214.404	240.194	191.572	185.513
Xsze_01328	126.758	123.27	185.391	91.6726	149.761	205.925	150.719	117.527
Xsze_01329	141.377	144.072	177.178	127.455	107.486	136.31	114.626	124.941
Xsze_01330	186.455	183.377	234.595	157.195	154.539	203.918	156.03	166.048
Xsze_01331	159.882	161.518	203.366	145.781	120.505	170.255	146.131	124.789
Xsze_01332	99.1411	110.196	133.123	87.4609	75.3686	100.215	77.2426	99.0627
Xsze_01333	103.942	98.3541	115.639	87.5829	81.3136	111.038	87.0898	95.0991
Xsze_01334	90.4531	77.355	114.71	75.0961	127.725	141.663	113.337	113.331
Xsze_01335	45.0866	41.1401	57.5197	43.1443	30.1469	48.8771	38.7709	38.5145
Xsze_01336	86.5033	105.148	128.194	76.2688	95.7471	91.1041	108.452	107.191
Xsze_01337	73.9631	86.3362	105.79	88.5131	59.5092	69.8374	75.7668	76.5595
Xsze_01338	143.444	150.9	197.449	143.576	131.261	160.246	134.216	132.678
Xsze_01339	104.473	116.226	144.29	81.7872	110.492	128.209	126.922	110.347
Xsze_01340	151.707	175.415	210.333	165.812	143.335	146.223	160.056	168.203
Xsze_01341	205.861	182.73	257.091	170.334	171.282	183.976	188.889	239.947
Xsze_01342	194.736	202.737	263.547	170.603	211.166	263.518	233.795	221.818
Xsze_01343	24.2895	23.5965	34.125	25.4968	36.8366	29.0706	27.3919	23.966
Xsze_01344	149.516	145.839	210.136	148.103	347.79	329.618	234.571	220.457
Xsze_01345	315.89	289.176	399.755	299.898	636.272	623.944	517.706	484.846
Xsze_01346	25.5131	23.605	34.7515	27.5584	28.3145	30.8004	22.7851	27.9296
Xsze_01347	6004.58	5966.63	7628.99	5517.98	2916.89	4620.31	4481.31	5025.29
Xsze_01348	2653.17	2899.21	3524.6	2449.9	1348.93	1696.57	2174.62	2501.66
Xsze_01349	477.736	486.284	616.904	463.642	376.731	471.194	454.604	412.047
Xsze_01350	420.945	407.941	525.433	403.793	296.154	352.326	334.647	352.549
Xsze_01351	10.4498	11.3119	10.6017	15.8644	18.734	36.882	20.5314	27.0579
Xsze_01352	24.2245	23.2989	29.2919	20.1063	16.5443	17.4663	13.1483	16.8808
Xsze_01353	28.1533	30.9089	37.2191	24.8355	18.1865	16.0831	13.4096	13.7835
Xsze_01354	21.5681	21.1459	29.7048	17.4188	37.3003	34.8598	31.5647	30.1384
Xsze_01355	58.3696	52.8302	61.149	60.8335	57.1961	82.1942	52.5818	66.9519
Xsze_01356	60.7095	54.6235	84.2238	48.8342	99.7592	107.939	112.948	113.463
Xsze_01357	52.7388	61.6352	83.3088	56.1865	93.3634	94.5102	76.6817	82.7212
Xsze_01358	52.7529	59.32	77.7636	56.922	54.5039	58.7866	45.4211	49.7828
Xsze_01359	47.3724	53.0063	63.8309	49.6807	34.1227	52.2495	43.3648	38.332
Xsze_01360	54.84	55.6235	78.0546	50.3449	48.8587	62.7418	47.9342	48.0264
Xsze_01361	86.6866	92.7705	105.288	81.9475	106.003	118.631	105.986	119.298
Xsze_01362	299596	303202	141707	286538	340776	290733	287948	268946
Xsze_01363	4.93463	0.821803	3.12897	3.94291	1.51656	3.6882	2.46792	4.33947
Xsze_01364	0.474991	0.79104	1.20474	1.51813	0	2.76122	0.678725	0.92823
Xsze_01365	1.79976	1.58679	2.28239	2.87611	1.73528	4.48387	2.19352	1.86199
Xsze_01366	1.42688	0.594074	4.52381	2.28024	2.55806	3.85114	2.29376	4.53118
Xsze_01367	1.78839	0.496391	4.53595	0	2.44279	3.46543	1.27773	2.9124
Xsze_01368	1.00083	1.45841	1.58652	2.39907	2.30688	4.15572	1.07258	1.71134
Xsze_01369	30.0038	26.9628	33.5291	18.5145	51.1269	49.5872	45.8446	45.862
Xsze_01370	8.07484	5.04288	5.97348	7.52737	4.13608	8.38228	1.44229	5.91746
Xsze_01371	4.62621	6.16352	3.52009	7.39295	7.58281	6.147	7.93259	9.04057
Xsze_01372	1.98858	2.75979	4.20309	1.05929	12.9021	7.70669	9.47175	11.6583
Xsze_01373	10.4498	13.7773	18.7738	8.34969	46.389	35.4357	31.7304	28.9298
Xsze_01374	47.4535	49.3082	63.2651	36.2964	54.43	69.0485	57.3755	53.1041
Xsze_01375	6.63499	7.84178	9.22857	6.49867	33.7664	28.2614	22.6318	28.0236
Xsze_01376	9.60054	10.9845	14.5915	8.54948	11.1865	22.0927	14.7133	11.9586
Xsze_01377	9.14791	13.0233	16.8403	12.0252	11.3364	24.3838	16.6558	17.5886
Xsze_01378	125.384	121.216	120.039	106.459	30.3312	39.3036	34.1342	48.6547
Xsze_01379	7.04326	8.63436	13.398	7.81634	8.01707	8.61122	8.38688	6.30849
Xsze_01380	32.7871	43.186	36.2876	35.248	31.7562	36.6345	28.962	33.2013
Xsze_01381	147.485	139.63	172.298	112.76	56.4105	75.8322	90.9406	106.527
Xsze_01382	9.54643	9.6773	14.2119	13.9292	21.2602	21.7156	21.3513	17.8446
Xsze_01383	7.24819	6.80365	9.52617	5.26501	19.4408	20.6846	17.6071	16.8686
Xsze_01384	53.6774	59.7728	64.5603	46.2937	39.0597	53.9521	40.7853	47.8695
Xsze_01385	36.9183	35.9158	55.1625	25.1178	29.5823	41.5871	31.5998	29.287
Xsze_01386	26.5904	25.4392	35.156	27.1232	15.069	15.5045	23.0399	21.5592
Xsze_01387	45.2108	41.8295	55.0183	43.0578	26.9005	36.5976	38.6637	38.3748
Xsze_01388	38.2696	36.5877	56.3214	33.2211	21.7804	44.3369	28.3548	22.6207
Xsze_01389	25.329	23.6679	33.2841	21.0628	13.7371	14.4673	17.4415	17.6939
Xsze_01390	27.7573	28.0914	25.4529	17.7431	13.1241	19.1503	15.5601	15.8558
Xsze_01391	17.6387	23.0804	31.9554	26.1742	8.38949	17.7871	19.8034	16.6193
Xsze_01392	37.4405	40.4379	44.1035	38.3025	22.7886	28.621	25.6305	35.3587
Xsze_01393	21.4656	12.9434	17.8351	16.5602	16.6822	7.99111	14.8075	11.5719
Xsze_01394	39.6911	41.5536	56.6879	32.638	18.9488	18.561	20.9242	20.1442
Xsze_01395	44.9051	41.9119	71.3405	41.7948	22.2429	24.9978	29.615	29.412
Xsze_01396	94.1741	102.478	86.8571	80.3783	41.6598	78.2077	77.9879	67.9677
Xsze_01397	66.101	75.6823	75.9684	70.9724	50.7872	65.1868	65.6745	55.5049
Xsze_01398	21.1965	26.6152	25.6006	20.9691	12.4082	19.8381	15.3844	12.4924
Xsze_01399	42.0742	37.1308	42.4121	41.3766	23.2089	30.1626	20.5541	31.6237
Xsze_01400	34.9835	36.1547	41.2185	39.6494	35.33	31.1128	31.0213	42.425
Xsze_01401	139.384	150.2	158.566	102.637	398.273	541.882	398.826	437.285
Xsze_01402	6.83256	5.6894	8.66483	19.1079	12.2492	7.0927	6.102	16.6903
Xsze_01403	65.3112	59.2786	81.9973	68.8849	66.2381	90.5779	80.2592	78.4934
Xsze_01404	826.197	899.287	659.765	880.958	801.612	735.299	776.639	823.811
Xsze_01405	35.5293	51.7736	73.2178	62.1008	42.0846	49.7907	53.9416	43.3947
Xsze_01406	22.5698	21.8249	46.1651	23.2696	26.1048	26.6034	22.3673	17.0733
Xsze_01407	3.80671	6.33962	14.4826	8.11113	3.89973	20.0217	9.9724	9.9188
Xsze_01408	10.6703	12.4871	15.7261	11.0606	11.8174	15.5671	10.9202	12.6803
Xsze_01409	2.20679	4.59393	9.09538	4.40822	3.39107	4.12346	2.75916	5.92972
Xsze_01410	8.6798	4.81839	12.1082	10.1719	18.3766	20.6635	20.878	23.747
Xsze_01411	1.34581	1.68096	1.70671	1.07534	0	0.558819	0.480763	0.657496
Xsze_01412	3.23835	3.46698	1.17336	4.80542	1.42178	4.41816	1.81789	3.84224
Xsze_01413	1.45612	2.02083	2.46214	0.775654	1.4917	1.20925	0.69356	1.42278
Xsze_01414	2.90543	3.8018	2.63184	2.65317	2.12602	2.75753	1.18618	3.65002
Xsze_01415	0.584364	1.45978	1.48214	1.86769	0.598643	2.42645	1.25251	5.70983
Xsze_01416	2.25822	1.2536	1.9092	1.20292	1.54227	3.75071	2.68901	0.735504
Xsze_01417	2.43351	2.02636	1.54305	1.94445	3.73947	6.0628	2.60798	1.1889
Xsze_01418	0.634452	1.0566	4.02296	2.02778	1.29991	0.526886	1.35987	1.23985
Xsze_01419	0.84863	0.235549	1.07621	0.904106	0.869367	1.87934	1.61683	0.552799
Xsze_01420	7.80204	10.2448	18.2664	18.2226	10.7594	12.4601	10.5053	14.3672
Xsze_01421	6.19697	0	7.8588	4.95156	3.1742	10.2927	6.64124	3.02754
Xsze_01422	14.131	12.6072	15.3604	17.7431	7.23814	9.22051	11.5383	9.86244
Xsze_01423	7.01236	26.2761	22.2321	22.4123	3.59186	8.73522	10.0201	13.7036
Xsze_01424	8.19907	9.95646	11.2643	12.0107	65.7955	40.5702	47.8396	46.0652
Xsze_01425	61.2653	63.911	88.3813	69.1526	135.324	115.753	112.114	105.483
Xsze_01426	680.355	659.906	910.819	596.306	590.206	539.9	536.382	535.366
Xsze_01427	302.516	305.981	392.707	315.73	89.4356	107.488	128.551	141.925
Xsze_01428	2484.58	2503.42	3019.45	2474.18	1390.18	1504.99	2227.3	2710.97
Xsze_01429	104.74	114.15	137.385	97.6383	59.1722	91.0325	90.239	97.5755
Xsze_01430	20.1333	9.86163	16.5209	9.46298	7.2795	3.93408	10.1537	10.4147
Xsze_01431	24.58	25.5844	21.9618	17.8547	31.4758	38.9697	35.9212	33.2966
Xsze_01432	25.6306	28.7018	26.8998	27.5415	23.5407	32.6617	32.8354	28.498
Xsze_01433	9.98302	12.3626	12.3355	9.40844	16.2582	25.5092	15.3623	14.7567
Xsze_01434	68.2324	63.2041	94.2104	67.7463	73.2086	62.0289	85.3836	80.083
Xsze_01435	87.3304	73.9622	88.9784	62.0263	109.345	109.716	103.457	121.068
Xsze_01436	51.8891	54.1509	88.7924	63.7303	93.7793	76.3985	74.6311	88.3393
Xsze_01437	93.5207	94.5863	128.348	100.999	227.922	198.596	204.417	200.701
Xsze_01438	46.3546	42.7594	60.1935	40.3655	77.3447	77.2217	68.2203	72.9574
Xsze_01439	23.7605	24.4222	35.1935	25.9565	37.2723	33.2208	29.8405	30.6529
Xsze_01440	125.288	127.526	157.937	110.269	127.391	153.585	130.529	139.046
Xsze_01441	5.63431	5.51957	8.82649	4.7668	5.43246	10.4591	5.91985	6.47683
Xsze_01442	68.863	64.8208	67.0794	52.6312	94.0609	90.3402	104.817	102.392
Xsze_01444	114.03	99.949	105.032	99.7449	35.2498	48.8438	50.0254	42.2219
Xsze_01445	55.9004	56.8281	73.5005	57.5452	50.9424	49.8406	41.6538	48.9238
Xsze_01446	84.2329	82.1803	111.77	84.7267	166.704	130.564	132.825	131.418
Xsze_01447	109.381	109.813	130.351	89.2578	207.815	233.21	178.743	168.273
Xsze_01448	347.484	353.718	463.445	336.612	640.956	731.804	571.007	501.853
Xsze_01449	72.0642	76.0555	114.768	69.6333	69.9622	105.079	75.4345	89.6552
Xsze_01450	111.029	119.66	137.987	123.695	242.433	224.19	203.301	206.435
Xsze_01451	57.3195	52.8302	77.1298	65.0289	56.9271	69.0402	49.3931	56.4345
Xsze_01452	136.046	136.807	186.787	128.244	93.0094	93.1388	97.9023	101.758
Xsze_01453	134.062	138.581	176.604	117.973	93.0508	107.115	104.727	121.99
Xsze_01454	80.7484	67.8497	99.6098	79.184	50.761	60.962	59.7895	66.706
Xsze_01455	74.8976	70.5149	95.9373	65.8599	26.2185	43.2895	37.7807	41.3721
Xsze_01456	223.141	230.907	235.588	331.493	114.297	153.825	186.513	221.207
Xsze_01457	12.8937	14.3153	21.8018	4.57886	10.2735	17.8461	7.16492	6.99915
Xsze_01458	53.5505	45.392	65.4711	56.8804	33.5067	33.0207	35.9687	40.4182
Xsze_01459	95.1678	92.1593	109.067	92.3767	41.886	48.5906	43.8181	53.7268
Xsze_01460	238.369	220.542	284.679	206.981	101.913	129.02	125.075	149.593
Xsze_01461	114.24	98.245	136.054	98.7627	80.3047	98.4261	81.0463	81.8226
Xsze_01462	106.18	103.207	135.948	101.482	99.7793	86.3124	90.0121	91.5779
Xsze_01463	131.661	133.6	171.959	132.242	147.894	158.733	148.129	149.739
Xsze_01464	57.8996	53.965	69.2545	44.6863	58.9774	84.4189	65.5761	71.0388
Xsze_01465	67.8287	66.9022	70.1458	54.1971	19.026	25.1468	28.8458	32.7433
Xsze_01466	255.665	242.398	306.807	196.528	89.5866	117.718	119.267	131.616
Xsze_01467	18.2638	20.3089	26.1826	27.9176	19.9884	23.4575	18.9653	23.4986
Xsze_01468	77.0919	106.059	165.776	173.19	43.4939	54.2792	57.0748	61.6806
Xsze_01469	2.9817	2.22148	3.38327	3.511	3.37609	6.64658	3.47577	4.75349
Xsze_01470	26.4173	24.229	33.5015	25.6969	22.3562	27.9795	29.2685	23.9419
Xsze_01471	26.3979	21.8431	25.2657	20.1641	13.7766	23.5769	20.8768	24.6579
Xsze_01472	66.7489	49.6729	65.6528	55.0141	63.5341	96.8972	64.024	63.1663
Xsze_01474	151.253	152.996	178.941	181.689	172.108	165.231	165.361	159.197
Xsze_01475	35.8139	32.0931	51.5841	33.3542	56.6129	62.143	50.1586	42.1781
Xsze_01476	116.086	125.223	135.32	110.089	94.8978	137.79	110.585	116.292
Xsze_01477	121.001	121.41	147.923	105.521	115.373	102.991	109.919	112.99
Xsze_01478	1.38786	1.15566	0	0.739295	1.42178	6.91538	0.330525	1.35609
Xsze_01479	0.870816	0.36256	0	0.695807	0.446048	2.89271	2.17757	0.425439
Xsze_01480	1.69726	2.35549	1.43494	2.71232	0.579578	4.22851	0.404209	0.552799
Xsze_01481	1.21676	4.05273	2.31458	2.91667	2.49298	4.5471	4.34663	2.97224
Xsze_01482	1.21676	2.53295	2.70034	3.40278	2.8046	5.81018	2.60798	3.56669
Xsze_01483	2.43829	2.03034	1.76695	3.33988	4.28206	6.65323	2.98639	2.38246
Xsze_01484	6.88068	7.81291	10.3124	12.9949	53.1865	57.6606	39.7747	40.95
Xsze_01485	13.4297	13.1592	17.744	14.9731	43.6412	40.1501	36.8179	35.5825
Xsze_01486	26.4762	22.0464	24.9114	21.8376	41.9971	48.2303	41.4936	45.8983
Xsze_01487	5.81581	6.16352	6.03444	10.1389	3.24978	3.51257	6.42162	6.71585
Xsze_01488	3.93023	7.8544	11.9621	10.0492	3.22102	3.91668	5.616	5.37634
Xsze_01489	2.03412	0.564597	1.71974	1.08355	1.38922	2.81542	0.968866	1.98755
Xsze_01490	11.1029	6.60377	10.0574	8.87154	11.3742	13.8308	18.6983	11.6236
Xsze_01491	36.4866	36.0664	48.5598	37.2417	64.3869	64.3806	50.9031	43.7014
Xsze_01492	98.7028	98.1807	132.666	84.6947	138.477	133.113	102.711	97.345
Xsze_01493	38.5093	43.2745	54.4045	37.0391	31.5602	30.4262	29.2105	28.9767
Xsze_01494	28.7776	30.184	32.1085	27.195	29.7643	26.1966	27.6776	24.1983
Xsze_01495	7.83735	8.53411	9.93907	9.63426	10.4993	11.3483	9.33246	10.4069
Xsze_01496	31.8141	32.7141	40.8872	32.7565	32.3728	34.0449	31.2727	36.51
Xsze_01497	62.2916	66.2779	118.494	121.667	81.5398	137.948	101.372	131.875
Xsze_01498	276.852	201.715	131.66	326.289	276.526	336.249	301.645	446.346
Xsze_01499	868.622	734.82	399.37	1205.61	755.13	629.389	1068.12	1288.32
Xsze_01500	46.7235	40.5273	56.7843	42.389	38.6412	38.5998	42.5969	39.2336
Xsze_01501	52.4418	55.9493	63.5954	52.3781	25.1828	29.6689	38.1701	41.9536
Xsze_01502	88.8233	95.7158	118.533	82.5692	51.1468	47.2476	65.9494	79.4152
Xsze_01503	0.714396	1.38803	2.11394	1.5222	0.487902	3.16414	0.85068	1.39608
Xsze_01504	34.6834	39.4465	28.9653	50.0186	25.1316	44.9609	25.3843	27.2767
Xsze_01505	1048.85	1067.34	1137.56	1382.98	1824.19	1440.88	1878.61	1798.05
Xsze_01507	27.5956	24.1754	39.7348	28.0214	23.5583	36.0465	25.0557	30.3342
Xsze_01508	19.5142	35.3002	39.2543	27.9588	23.4378	20.1175	25.9612	21.6974
Xsze_01509	112.849	111.348	145.266	104.325	87.2645	98.5536	95.1911	104.337
Xsze_01510	44.7833	48.7408	104.395	83.7414	94.9914	112.344	117.761	120.924
Xsze_01511	37.9518	38.9983	77.826	61.9395	47.1513	67.0582	62.3069	57.5967
Xsze_01512	16.7392	18.3336	32.7028	22.1713	18.5386	19.9125	22.7338	23.2814
Xsze_01513	19.1189	15.4226	23.4883	21.3235	19.7901	21.5007	22.4816	26.465
Xsze_01514	14.2041	16.5587	25.2185	18.1592	23.088	16.5143	21.785	17.58
Xsze_01515	30.533	34.9587	48.4012	33.8228	46.2078	38.3227	49.0829	55.9385
Xsze_01516	46.7491	46.2264	67.6845	48.2488	118.93	112.587	99.5053	94.7832
Xsze_01517	69.6097	61.6352	99.0618	69.9657	113.258	139.942	109.369	113.565
Xsze_01518	2.65144	3.31174	15.1311	4.23716	6.79058	7.70669	4.73588	3.8861
Xsze_01519	41.5769	43.5381	154.784	130.368	163.756	212.66	150.213	153.882
Xsze_01520	34.2742	34.5693	45.302	30.8575	47.475	64.5435	60.3567	55.6585
Xsze_01521	91.9582	107.898	121.919	187.033	76.0065	98.9306	93.3246	89.8526
Xsze_01522	88.0084	88.8904	100.242	91.1572	63.4452	126.549	97.2289	85.197
Xsze_01523	48.543	49.3082	59.3776	50.6159	54.6668	63.4714	63.4608	68.6242
Xsze_01524	79.8813	77.437	89.2071	82.8805	177.102	170.796	152.902	158.434
Xsze_01525	75.7408	72.8155	87.32	78.1246	194.684	174.975	201.205	170.888
Xsze_01526	0	0.691236	1.05274	1.32659	0.850409	1.37877	1.77927	0.811117
Xsze_01527	2.75421	0.573351	0.8732	0	2.11613	2.28726	0.491944	1.34557
Xsze_01528	0.72214	1.20264	1.83159	1.15402	0.739787	2.99854	1.54782	0.705605
Xsze_01529	5.52009	5.01439	8.9096	7.21753	28.789	24.1713	17.9268	19.1231
Xsze_01530	4.24607	4.39569	7.13113	4.58478	8.93479	10.8645	7.05119	6.84
Xsze_01531	110.464	123.45	146.231	99.6194	187.943	155.307	167.536	161.271
Xsze_01532	17.5639	16.2968	22.1467	16.5201	34.0327	37.6738	28.4677	23.2419
Xsze_01533	1.93094	6.4315	2.44876	6.17151	3.95625	4.8107	2.75916	7.54691
Xsze_01534	253.781	253.307	341.74	239.598	207.644	180.25	224.021	241.118
Xsze_01535	9314.42	7051.99	7871.45	6179.4	5385.74	15104.4	6683.42	6708.89
Xsze_01536	3384.46	3398.6	4600.67	3166.77	2728.68	2356.18	3125.05	3157.42
Xsze_01537	2249.46	2239.56	2982.28	1976.31	2106.22	1616.1	2225.56	2302.96
Xsze_01538	433.151	405.423	515.005	335.293	227.297	360.321	296.934	276.441
Xsze_01539	485.185	444.171	608.635	383.861	405.558	311.316	473.567	463.81
Xsze_01540	53.8728	71.3671	85.5408	50.5167	51.0842	54.1676	47.0787	55.6845
Xsze_01541	131.304	138.277	139.579	185.145	102.862	88.1961	100.709	120.751
Xsze_01542	73.3144	75.4298	107.726	65.3396	57.4127	40.98	56.4096	63.7145
Xsze_01543	81.1129	97.5891	121.247	87.2369	48.0245	59.9333	58.1724	68.1056
Xsze_01544	154.604	161.7	168.34	149.813	118.03	137.06	113.695	124.892
Xsze_01545	191.227	201.276	267.232	186.401	209.701	201.373	191.4	194.554
Xsze_01546	308.206	303.423	407.143	288.165	348.078	349.268	383.823	394.735
Xsze_01547	302.724	331.86	410.834	283.062	154.663	170.324	215.36	241.138
Xsze_01548	379.999	368.832	440.874	322.431	167.525	217.873	264.35	300.027
Xsze_01549	145.256	171.281	226.556	135.541	65.3376	72.1002	91.6125	110.608
Xsze_01550	106.132	105.444	136.327	86.2587	35.4642	46.9064	52.5585	60.3076
Xsze_01551	87.0198	87.4782	118.361	95.8307	50.8087	62.5309	53.7967	61.6778
Xsze_01552	80.8667	80.2054	105.948	76.902	48.3576	57.4991	59.2519	60.9993
Xsze_01553	190.137	193.226	269.639	168.116	187.959	162.972	196.332	210.736
Xsze_01554	18.2871	22.237	33.4984	21.802	6.8394	12.0529	9.53985	14.4649
Xsze_01555	21.7607	20.0966	32.6137	22.4456	7.90369	13.8	13.5684	15.077
Xsze_01556	47.9047	49.0312	81.0016	63.7954	56.2321	66.3048	77.7216	67.2862
Xsze_01557	84.3414	85.8369	115.226	90.506	125.638	127.903	125.466	123.018
Xsze_01558	401.407	392.103	520.237	355.604	392.668	397.863	395.801	395.542
Xsze_01559	53.0681	38.8615	58.7079	36.0876	25.4474	24.6922	27.6969	29.0524
Xsze_01560	40.9954	42.9866	43.3242	31.5433	24.1095	32.784	34.7136	31.1552
Xsze_01561	150.869	136.504	189.257	129.942	119.764	185.224	133.688	130.503
Xsze_01562	97.7871	83.462	133.311	86.5993	39.6532	80.193	48.3233	54.542
Xsze_01563	99.1516	89.4427	123.449	88.7154	29.6259	39.4552	47.2266	60.2985
Xsze_01564	125.95	121.314	168.666	121.667	116.029	125.672	129.943	122.607
Xsze_01565	15.0538	18.4425	24.7961	23.7803	7.09042	9.91504	20.6453	28.0657
Xsze_01566	0	0	0	0	0	0	0	0
Xsze_01567	0	0	0	0	0	0	0	0
Xsze_01568	0	0	0	0	0	0	0.0655135	0
Xsze_01569	0	5.99694	0	3.83634	0	7.97449	0	2.34566
Xsze_01570	42.406	41.7529	57.7749	37.0888	23.1887	26.1743	29.4785	32.4761
Xsze_01571	4.50795	5.83912	7.83418	5.33627	5.13123	10.6764	5.6065	6.52552
Xsze_01572	6.51914	8.14263	8.52572	7.81347	11.896	18.2718	10.0431	10.351
Xsze_01573	3.24398	5.78835	5.68112	5.67779	4.7475	6.28598	4.52503	3.01876
Xsze_01574	3.79993	4.74624	6.02368	7.59063	9.24535	10.6504	7.80533	10.2105
Xsze_01575	58.1087	42.511	70.007	53.0634	105.451	99.9606	107.646	104.634
Xsze_01576	42.3273	38.9837	45.9518	47.6565	82.4528	44.2052	40.0925	39.7916
Xsze_01577	12.6059	10.8198	15.0026	10.5374	32.9803	29.1513	27.435	24.8241
Xsze_01578	97.56	103.466	128.647	94.6298	166.242	137.451	142.411	134.69
Xsze_01579	91.3467	82.367	116.483	81.4569	94.6128	161.359	112.499	123.281
Xsze_01580	54.8523	58.6508	84.9762	58.7701	66.7287	56.423	67.4688	71.8678
Xsze_01581	110.759	116.792	161.016	106.545	86.5658	89.3783	75.2728	73.6971
Xsze_01582	47.9932	49.507	56.3214	52.6569	43.2954	58.2974	42.9895	47.5942
Xsze_01583	301.566	273.48	342.324	314.356	479.826	471.73	507.376	449.188
Xsze_01584	26.2432	31.9382	28.8007	38.7122	41.3608	49.0363	56.6099	51.7778
Xsze_01585	5.49422	4.38436	6.9676	7.31674	11.726	12.1673	14.7203	11.8553
Xsze_01586	4.11219	4.10901	12.5159	11.1716	10.953	8.53751	16.7466	14.8667
Xsze_01587	69.883	79.4006	99.3907	158.644	102.368	170.851	171.717	215.697
Xsze_01588	52.6265	61.7777	77.4826	54.9728	28.9286	33.6842	34.665	49.6657
Xsze_01589	23.8306	22.775	22.6659	23.8017	43.8324	63.644	50.4977	47.893
Xsze_01590	1.56379	2.34387	3.56967	2.99883	1.2816	2.33759	2.45799	1.83358
Xsze_01591	2.27752	3.16078	8.66483	3.63961	5.44407	3.15231	3.7968	2.96716
Xsze_01592	123.03	121.959	158.659	106.912	74.9246	88.203	81.5538	89.0054
Xsze_01593	96.9654	101.493	127.036	87.5326	70.0146	85.6483	76.858	74.0121
Xsze_01594	89.7093	104.949	133.43	103.715	277.52	234.904	248.146	236.561
Xsze_01595	9.46478	10.9125	20.3126	14.5435	13.4253	17.2318	15.0849	17.0733
Xsze_01596	13.7015	11.6058	13.7808	23.7833	15.7303	19.4219	20.2534	21.4665
Xsze_01597	116.081	123.27	153.17	114.157	142.509	170.165	175.608	203.427
Xsze_01598	48.6014	47.4475	59.5094	53.564	60.0902	40.3615	81.4213	67.139
Xsze_01599	43.753	40.8986	63.6002	41.3504	89.6443	103.067	83.9645	80.4458
Xsze_01600	833.416	775.124	958.43	836.257	757.068	821.521	824.627	861.943
Xsze_01601	0.77688	0.6469	1.31362	0.413833	1.32644	1.07528	2.03518	0.506061
Xsze_01602	0.594799	1.48585	0.50287	1.5842	1.01556	1.31722	1.27488	1.35609
Xsze_01603	0.65795	0.913114	0.556261	0	0.674028	2.00347	0.47008	0.642885
Xsze_01604	3.71063	2.70358	3.52928	1.85306	4.27647	4.81489	3.31388	2.71925
Xsze_01605	5.9424	5.72947	8.72585	4.99805	7.36921	10.1296	9.83195	6.11193
Xsze_01606	8.84388	9.4454	11.4593	8.29547	15.7565	16.2856	14.5603	14.2771
Xsze_01607	8.18508	10.0972	12.3023	3.39117	9.62732	14.0982	9.31335	14.5143
Xsze_01608	5.3981	6.5381	11.202	7.45014	19.1037	19.1542	13.3233	12.2272
Xsze_01609	4.08905	4.16156	5.76178	5.44545	6.51618	6.22561	5.19372	8.21281
Xsze_01610	4.5421	3.78216	5.76014	8.87154	6.72113	6.70582	6.12973	5.42434
Xsze_01611	30.5244	27.7072	34.8739	28.1253	46.2012	43.619	44.7958	37.6177
Xsze_01612	5.90749	3.33796	6.15388	2.69729	7.34866	7.70931	8.13986	5.56607
Xsze_01613	2.03801	3.25264	2.58454	1.62843	4.00164	4.93641	4.12556	2.82107
Xsze_01614	21.5629	23.5559	24.5857	18.3358	8.30901	23.3285	14.9818	12.1776
Xsze_01615	2.96078	1.91754	3.89383	2.80385	2.24676	4.098	1.64528	3.10728
Xsze_01616	49.095	45.8566	59.8031	43.3577	89.0084	104.074	87.4605	87.4207
Xsze_01617	17.527	23.005	31.2687	22.3124	27.6937	24.6703	27.3794	26.7045
Xsze_01618	15.0359	15.9981	21.1867	12.9041	15.9738	16.4177	17.7054	17.4123
Xsze_01619	47.4344	48.8887	73.1294	58.3385	47.8789	74.8261	49.8383	53.2778
Xsze_01620	20.3412	16.3733	15.4776	23.838	49.3172	33.7851	48.4433	38.4259
Xsze_01621	137.192	128.885	268.038	252.971	342.052	202.06	122.733	124.885
Xsze_01622	79.6275	88.2326	161.145	138.605	223.523	90.5996	93.1753	82.0926
Xsze_01623	89.6573	97.2274	150.719	128.617	199.93	93.5037	81.635	84.3447
Xsze_01624	53.8427	56.5426	123.951	86.0437	121.911	89.1434	65.4209	58.9766
Xsze_01625	22.2058	23.1132	42.2411	33.8228	36.6108	24.2038	16.8568	21.3583
Xsze_01626	0	0	0	0	0	0	0	0
Xsze_01627	13.1238	13.7788	16.6432	16.4133	23.5765	25.1145	18.2093	15.0534
Xsze_01628	7.26228	11.3967	18.7738	12.4983	9.44275	13.2219	10.3772	11.4628
Xsze_01629	17.4163	20.6256	20.369	11.4422	13.4806	26.8379	16.3145	21.3665
Xsze_01630	0	0	0	0	0	0	0	0
Xsze_01631	252.018	230.398	290.1	194.892	1686.27	937.564	824.234	771.118
Xsze_01632	118.091	120.437	134.222	90.8229	121.325	152.333	113.305	140.659
Xsze_01633	74.2703	73.5444	99.2784	57.7402	75.5711	75.431	55.573	74.0407
Xsze_01634	36.7477	40.2538	48.0975	41.7669	81.3307	71.6425	57.2832	70.6605
Xsze_01635	147.334	152.914	197.572	136.312	202.569	232.708	194.915	189.421
Xsze_01636	65.1879	60.9474	83.6361	67.0125	79.6683	58.568	77.0789	75.2424
Xsze_01637	52.1531	54.1485	72.9595	49.7458	51.257	37.085	46.4603	47.4555
Xsze_01638	185.814	172.579	173.496	176.207	184.079	250.967	199.135	195.526
Xsze_01639	54.8292	76.245	66.7513	79.7344	71.3346	130.681	75.9962	65.36
Xsze_01640	53.0898	52.7087	59.5583	45.1395	33.469	37.5886	47.1701	51.2091
Xsze_01641	163.76	155.343	199.7	154.087	228.692	237.394	232.315	213.773
Xsze_01642	38.6899	39.9305	52.5206	33.0914	65.8728	54.7574	58.3995	51.1153
Xsze_01643	93.3184	88.9344	124.5	99.9934	97.2565	131.402	118.443	116.305
Xsze_01644	68.3256	60.687	88.0925	75.2186	113.548	110.331	103.87	97.5454
Xsze_01645	4.80745	7.24373	6.38696	5.48755	8.91176	17.3003	13.4118	11.6316
Xsze_01646	3.16791	3.04371	7.10778	3.89423	13.7302	29.8497	18.7161	19.2865
Xsze_01647	57.0864	59.336	78.9765	63.1574	147.839	156.811	135.763	121.115
Xsze_01648	36.1389	32.6304	38.6519	24.3533	47.7271	66.1707	51.3286	48.9254
Xsze_01649	13.3969	19.5603	25.8334	24.635	17.2963	14.7833	20.8476	20.8008
Xsze_01650	50.0551	43.3149	54.1432	39.2112	58.8192	76.6168	52.2412	57.0605
Xsze_01651	931.779	1105.4	1378.05	1166.62	1242.95	631.976	2061.94	1924.19
Xsze_01652	0	0	0	0	0	0	0	0
Xsze_01653	0	0	0	0	0	0	0	0
Xsze_01654	0	0	0	0	0	0	0	0
Xsze_01655	12.0031	17.9908	18.2664	23.0181	68.8601	7.97449	46.3092	46.9132
Xsze_01656	148.808	132.556	114.106	199.091	319.069	321.879	197.8	189.359
Xsze_01657	6.66175	1.84906	5.63214	7.09724	2.27484	5.5323	3.17304	0
Xsze_01658	2.74995	5.72463	8.02101	4.83403	2.53543	2.96883	2.94709	2.14958
Xsze_01659	8.66569	12.1123	14.1294	11.8699	62.4591	52.6886	46.8769	40.5219
Xsze_01660	69.0207	74.2824	93.1376	74.352	33.2856	48.3777	48.0763	45.4612
Xsze_01661	162.975	176.321	192.096	148.282	90.9937	163.335	122.955	131.347
Xsze_01662	85.887	70.906	86.5767	78.5975	45.8729	115.218	89.1597	66.706
Xsze_01663	16.8358	14.6233	23.1912	17.6271	15.0169	39.5337	21.4647	14.1813
Xsze_01664	15.0081	17.9805	27.3839	15.9076	16.7868	34.5928	15.2087	14.8141
Xsze_01665	12.689	15.0943	18.8504	17.381	16.3417	25.5916	16.3185	15.2324
Xsze_01666	8.61998	11.7029	10.6939	6.88761	13.8218	24.8993	11.6479	7.69021
Xsze_01667	9.38068	9.76399	10.781	7.49543	14.4149	25.8052	7.95877	8.30658
Xsze_01668	12.9762	14.9142	15.5289	14.0192	13.6678	25.3469	11.6214	11.2505
Xsze_01669	11.6419	14.7206	20.7788	12.4029	18.9938	25.4235	15.095	10.954
Xsze_01670	110.61	115.13	143.46	91.0589	78.1173	140.569	109.56	133.459
Xsze_01671	97.8392	94.5382	105.867	76.8423	63.6272	77.6464	70.618	77.98
Xsze_01672	93.8828	74.4304	117.633	68.2772	62.1983	84.035	77.9202	71.9584
Xsze_01673	123.337	120.453	170.895	110.717	90.2138	109.382	109.152	114.314
Xsze_01674	119.128	120.95	172.277	112.999	90.9937	112.526	118.46	110.614
Xsze_01675	42.9242	37.8658	50.1234	35.9956	25.6872	27.1762	27.024	31.5598
Xsze_01676	129.667	131.534	177.857	146.663	116.956	157.132	104.42	111.793
Xsze_01677	104.656	110.608	141.569	96.0593	85.2207	122.346	83.5918	81.021
Xsze_01678	50.6645	49.1302	55.7114	31.771	27.2653	45.5367	36.656	31.9586
Xsze_01679	78.5864	74.9094	79.204	51.8867	62.2868	55.1298	54.1522	59.5099
Xsze_01680	18.8213	17.0471	28.8935	16.8856	40.9303	45.2456	37.2743	39.0391
Xsze_01681	85.978	104.145	113.741	99.2427	72.871	25.0674	17.9422	19.582
Xsze_01682	35.2681	53.2963	46.3823	33.3988	38.8062	24.9496	12.1322	20.4211
Xsze_01683	39.0822	38.4604	48.5231	37.124	23.2384	19.2921	13.4732	12.017
Xsze_01684	103.942	92.0594	138.407	107.969	134.071	128.302	115.782	117.72
Xsze_01685	16.7777	19.7233	25.0317	16.0871	11.3237	14.7528	13.8203	10.8005
Xsze_01686	17.0814	22.0883	24.9751	18.9474	10.4993	13.5178	11.9168	10.0142
Xsze_01687	70.9793	71.6509	101.077	98.2207	55.6524	83.6432	91.7914	102.288
Xsze_01688	37.3207	47.8579	73.8331	48.9053	29.0568	43.3906	47.9955	38.6541
Xsze_01689	94.8794	92.789	119.811	96.7805	86.0304	83.8228	94.0373	103.753
Xsze_01690	50.4723	50.9628	68.2913	46.3623	16.2852	19.8024	23.2831	24.8525
Xsze_01691	2.42747	1.92945	2.65865	1.93962	4.06929	5.40631	2.99566	3.98908
Xsze_01692	0	0.56894	0.866483	1.63782	1.3999	2.83708	0.976319	1.66903
Xsze_01693	0	0	0	0	0	0	0	0
Xsze_01694	0.52249	0	0.662605	0.834969	0	2.60344	1.1199	0
Xsze_01695	0	0	0	0	0	0	0.824166	0
Xsze_01696	0.519434	0.865056	1.31746	0	1.59638	2.58821	2.22669	1.01508
Xsze_01697	0	0	0	0	0	0	0	0
Xsze_01698	4.73023	4.81411	7.99831	6.71928	8.07637	9.60242	8.26116	8.7303
Xsze_01699	3.20496	3.52655	5.37086	4.75588	5.62848	7.0342	4.7432	5.14474
Xsze_01700	1.03283	0	2.6196	0	3.1742	12.0081	2.21375	7.06426
Xsze_01701	2.07101	1.5329	2.62639	1.47093	3.53603	4.01307	2.46609	3.82233
Xsze_01702	2.25685	3.02024	3.47537	3.34897	3.63314	3.88232	4.77971	4.09533
Xsze_01703	0.793065	1.65094	2.51435	0.633682	0	1.97582	1.13323	1.54981
Xsze_01704	2.61245	0	6.62605	8.34969	0	2.16953	0	0
Xsze_01705	7.37401	9.21039	9.35148	6.96333	12.018	10.2991	10.0579	14.7378
Xsze_01706	34.5424	34.1562	44.5878	35.979	52.4478	55.0669	50.4601	53.9421
Xsze_01707	98.0119	98.8289	156.34	107.682	99.6225	129.087	157.011	144.4
Xsze_01708	0	2.8447	0.866483	1.09188	2.79981	0.567416	1.95264	2.00283
Xsze_01709	3.18037	2.26994	3.16898	3.26727	6.51618	6.60292	4.05759	4.66133
Xsze_01710	3.14817	2.24695	3.9924	2.15612	12.4397	7.65652	5.30178	4.17468
Xsze_01711	1.11962	1.86459	3.31302	0.596406	14.1461	7.12846	3.46634	3.64662
Xsze_01712	23.2244	24.4279	37.7198	29.3005	22.9571	24.0241	21.5417	26.2757
Xsze_01713	8.66569	9.32045	11.4474	11.5402	7.76776	9.59532	12.8985	12.3481
Xsze_01714	4.35408	5.80096	10.6753	3.2471	7.43413	10.8477	9.74724	10.7778
Xsze_01715	5.86938	10.1006	11.4131	6.87838	14.0299	12.0232	17.3329	14.5286
Xsze_01716	13.7732	9.83043	9.26808	9.43304	20.7328	33.614	30.5254	31.5848
Xsze_01717	4.33284	4.50989	4.12108	12.1172	15.5355	22.489	17.0261	23.285
Xsze_01718	8.32718	9.82311	13.2003	11.0894	15.1064	16.28	16.7328	21.3583
Xsze_01719	1.85048	1.54088	4.69345	0	0	1.53675	5.2884	5.42434
Xsze_01720	0	1.36967	0	0	0	2.732	1.1752	1.60721
Xsze_01721	43.0658	64.9971	73.3885	86.0271	169.579	140.822	177.882	207.769
Xsze_01722	4.00491	3.45395	8.34391	7.31438	2.93056	4.98887	1.94163	4.19273
Xsze_01723	264.03	237.736	295.842	241.774	234.984	239.936	268.139	257.03
Xsze_01724	106.751	137.746	167.931	121.76	112.699	101.172	136.819	145.711
Xsze_01725	60.9402	77.0739	104.623	59.2585	90.4048	103.365	83.7928	80.3294
Xsze_01726	43.202	51.2268	56.5406	49.156	51.3389	44.488	55.559	48.9668
Xsze_01727	10.5185	10.2185	11.8571	10.7392	9.27897	10.6764	9.39386	7.42278
Xsze_01728	115.843	104.22	153.998	108.692	122.81	106.004	118.712	113.494
Xsze_01729	158.805	152.687	208.645	132.804	149.933	206.483	142.306	138.074
Xsze_01730	147.303	170.894	233.681	159.578	97.2107	91.6324	103.272	135.305
Xsze_01731	152.38	159.901	210.25	144.119	66.7022	79.0906	85.5401	97.4245
Xsze_01732	75.0935	70.2291	108.379	70.3007	43.9181	43.0484	48.2462	49.2811
Xsze_01733	756.167	821.37	1436.94	1221.47	1260.14	981.256	1340.61	1366.36
Xsze_01734	120.68	116.717	269.963	276.103	231.132	301.281	236.974	236.565
Xsze_01735	33.4259	32.7758	42.5217	35.7774	29.869	31.9961	31.1724	31.5413
Xsze_01736	41.9064	44.8515	56.4658	41.8555	56.3461	50.8783	48.0837	51.6286
Xsze_01737	0.274995	0.457971	0.697479	0.439457	0.563429	1.37023	0.982365	0.806094
Xsze_01738	4.17992	2.61043	5.30084	6.12311	3.56838	8.96739	2.98639	3.06316
Xsze_01739	9.44928	3.14733	11.9833	6.0402	3.87207	12.5556	5.40092	5.53975
Xsze_01740	0.91382	1.0653	1.15888	1.16827	0.93615	2.732	1.1752	0.714317
Xsze_01741	6.05835	5.04473	8.30261	3.90387	8.70897	13.5518	8.02859	7.54276
Xsze_01742	8.15962	10.0946	12.1217	13.7847	8.59783	12.5844	7.49536	6.15044
Xsze_01743	3.02807	8.4048	5.12013	3.22602	3.10206	2.51468	4.32687	2.95873
Xsze_01744	7.14986	7.55651	11.1597	7.91023	5.35257	6.62278	6.09066	6.71745
Xsze_01745	5.53416	9.44689	18.2474	10.6127	13.89	15.8558	10.2802	11.8964
Xsze_01746	7.93318	9.31901	12.7554	12.4513	3.48301	8.11757	4.85824	4.29103
Xsze_01747	141.536	135.828	187.913	125.031	189.429	170.105	182.079	175.607
Xsze_01748	271.104	313.857	281.117	403.617	172.492	223.858	431.533	521.492
Xsze_01749	6.12574	2.55042	0	2.44732	0	0	1.09415	0
Xsze_01750	3.0533	4.39151	4.22411	3.54862	3.69662	7.37641	4.16461	3.79704
Xsze_01751	14.5078	20.2163	25.1569	16.5602	21.2319	27.7845	23.2689	18.2258
Xsze_01752	23.9475	13.4147	19.326	17.3952	24.0866	31.4582	23.9533	33.1842
Xsze_01753	11.3876	9.48234	15.1635	15.4683	22.1651	19.8596	18.306	21.141
Xsze_01754	10.0792	10.2288	7.98885	9.56365	15.4883	19.3565	11.927	10.7717
Xsze_01755	134.188	113.959	154.219	90.7715	110.911	113.337	117.934	123.666
Xsze_01756	14.2256	11.5566	15.1804	11.6439	35.8999	40.7719	30.9867	29.3253
Xsze_01757	19.2803	20.4162	25.7227	22.9747	21.2357	31.4677	23.8077	22.2146
Xsze_01758	66.4691	60.2899	80.7817	65.1239	65.2561	75.0783	66.5702	62.0477
Xsze_01759	45.2451	43.6238	63.2672	44.7145	54.4011	51.9117	51.296	51.5385
Xsze_01760	43.58	51.8013	73.4077	53.1628	47.0305	64.3709	62.2724	62.4104
Xsze_01761	515.533	493.759	640.991	421.415	305.979	352.338	364.028	386.579
Xsze_01762	862.036	828.923	1098.92	717.246	930.904	930.719	930.709	947.485
Xsze_01763	115.739	124.071	165.795	118.287	305.085	206.923	236.398	268.071
Xsze_01764	1.97385	1.09574	0.834391	1.05144	1.01104	3.8248	1.1752	1.60721
Xsze_01765	3.17226	2.64151	1.00574	2.53473	9.74933	7.90329	6.79937	8.52397
Xsze_01766	1.61824	1.79665	2.0522	2.58604	5.71013	5.82348	3.85389	2.63531
Xsze_01767	9.86925	10.1145	3.85104	10.9188	1.55545	4.41323	5.9664	4.45074
Xsze_01768	6.38251	5.75754	6.74508	11.0496	7.62822	9.27572	6.84008	7.79546
Xsze_01769	289.079	279.328	389.715	260.293	267.782	290.65	286.645	262.397
Xsze_01770	197.37	181.237	220.674	165.416	219.245	227.1	218.165	199.001
Xsze_01771	259.283	245.583	300.381	231.062	427.288	423.964	388.569	369.347
Xsze_01772	23.7795	20.9657	32.3737	27.383	56.2442	55.7587	50.7186	64.9213
Xsze_01773	53.7466	43.812	76.0518	47.9176	169.816	152.226	145.515	128.802
Xsze_01774	65.6407	55.9597	98.4386	62.439	97.9317	110.538	97.8896	93.9159
Xsze_01775	11.795	10.8237	19.2317	13.0789	28.6051	30.785	24.2492	22.3442
Xsze_01776	7.07051	5.33559	9.2468	5.29644	15.8447	17.7988	14.0498	11.8742
Xsze_01777	11.1995	11.8983	12.2438	10.4916	28.8806	38.1649	28.1435	27.9236
Xsze_01778	15.9426	17.5423	31.049	20.9277	51.9131	43.029	36.612	42.8384
Xsze_01779	12.776	11.3983	11.1871	8.2639	12.1533	21.4724	14.1265	10.9973
Xsze_01780	15.8506	19.4244	22.7561	10.0365	15.0124	22.1044	19.2305	20.4554
Xsze_01781	3.32598	3.9099	3.72168	3.43919	3.0064	3.73695	2.79563	3.05866
Xsze_01782	3.97716	3.31174	2.52185	3.17787	6.11152	8.25717	3.7887	2.59073
Xsze_01783	1.09998	2.06087	3.13865	2.63674	5.07086	4.11069	2.75062	1.88089
Xsze_01784	0	0	2.88828	0	0	0	0	0
Xsze_01785	0.563957	1.174	0.715193	0.901236	2.31095	2.81006	1.20878	0.551044
Xsze_01786	2.66675	2.04976	3.90218	2.29472	1.68118	3.40712	1.75873	1.80394
Xsze_01787	2.20679	1.83757	2.09893	3.52658	5.08661	1.37449	1.57666	2.15626
Xsze_01788	5.89055	6.58303	8.25654	4.70672	10.7986	10.5561	9.96766	9.84523
Xsze_01789	6.7865	6.8145	6.32825	4.46568	3.88513	6.63048	5.70434	5.07085
Xsze_01790	8.4022	6.99643	13.6998	5.75452	3.68894	3.98725	4.28789	0
Xsze_01791	46.6468	53.7319	57.6771	41.6206	43.4062	115.892	55.6844	36.0832
Xsze_01792	148.19	169.434	225.573	198.071	233.984	339.842	171.117	144.354
Xsze_01793	17.3442	28.447	21.3288	38.6358	18.3064	20.5143	19.9019	27.218
Xsze_01794	6.0106	7.7855	5.92857	4.26901	2.73665	6.10079	1.90859	6.52552
Xsze_01795	2.72703	2.59517	1.97619	2.49026	2.79367	6.47053	3.89671	3.04524
Xsze_01796	3.13034	6.84232	8.93203	7.50369	7.21536	9.09865	8.10732	11.0876
Xsze_01797	0	0	0	0	0	0	1.6272	4.45074
Xsze_01798	25.1887	23.5502	43.1517	27.5415	16.7501	41.8363	29.6782	41.4517
Xsze_01799	22.2058	21.7264	33.0888	19.5174	17.2509	35.96	33.1847	34.7158
Xsze_01800	17.2909	24.2596	36.6465	23.4682	15.7722	30.4891	35.1996	31.9385
Xsze_01801	22.2903	20.6701	40.4743	25.9063	19.8941	34.498	31.2478	34.8148
Xsze_01803	18.5517	21.2993	35.29	26.5023	8.9266	15.8733	13.4553	16.7537
Xsze_01804	79.9557	90.453	128.199	94.2362	54.5054	57.9312	54.2743	56.7525
Xsze_01805	47.1874	57.6546	83.1132	57.4186	77.0919	81.4478	97.8353	106.829
Xsze_01806	27.6219	33.3732	44.645	43.2758	39.3936	83.2094	60.3651	65.6213
Xsze_01807	132.971	121.95	152.872	109.838	180.363	160.261	169.229	178.745
Xsze_01808	138.75	144.541	168.596	143.8	113.593	111.851	119.87	136.14
Xsze_01809	151.141	147.455	194.532	141.945	116.703	147.996	133.57	131.424
Xsze_01810	54.4671	66.9847	68.0108	61.5987	47.2137	32.7067	40.112	58.1326
Xsze_01811	151.227	146.66	135.556	137.092	147.145	167.451	141.241	132.335
Xsze_01812	131.802	138.679	176.232	136.507	87.5081	105.887	103.636	111.636
Xsze_01813	146.433	141.828	196.453	127.165	90.599	162.089	117.836	121.053
Xsze_01814	86.8549	94.2455	126.996	72.3486	64.5274	63.7518	70.3166	80.5387
Xsze_01815	107.914	102.911	141.695	97.9483	70.8187	97.2951	83.5614	92.4838
Xsze_01816	62.9351	62.2547	78.1141	61.6996	36.3518	50.5969	45.7619	47.9741
Xsze_01817	82.4788	85.1379	118.523	83.841	66.7454	86.9362	73.9213	68.4302
Xsze_01818	136.799	126.586	164.2	120.391	81.1246	119.527	89.8913	100.909
Xsze_01819	103.29	103.113	161.076	99.4075	107.592	126.865	104.803	97.2494
Xsze_01820	172.422	150.372	215.761	152.382	126.455	171.935	147.453	136.566
Xsze_01821	132.493	154.456	196.789	144.316	130.301	167.598	124.65	129.252
Xsze_01822	270.372	272.915	397.015	287.557	316.715	349.76	370.434	345.14
Xsze_01823	478.659	461.901	641.622	489.385	551.612	472.717	571.354	559.877
Xsze_01824	43.1711	43.7989	52.231	48.3722	55.4096	56.4563	45.7343	50.91
Xsze_01825	76.34	65.5665	112.643	102.814	60.0067	61.0049	71.6935	80.6908
Xsze_01826	111.054	120.24	163.288	114.908	111.248	114.199	117.083	118.314
Xsze_01827	10.2231	8.65219	12.1144	9.90935	19.7439	22.4076	21.5527	20.7967
Xsze_01828	111.194	101.356	120.987	127.225	55.9443	100.538	117.05	131.149
Xsze_01829	40.3742	35.8605	39.2543	43.0136	45.4969	77.117	48.0763	48.6547
Xsze_01830	35.8102	35.6656	53.8727	25.2471	48.554	58.8946	67.2232	56.6018
Xsze_01831	67.1387	60.4199	62.4031	56.6446	88.8577	151.684	87.8917	81.085
Xsze_01832	0.888233	2.21887	2.53446	2.48403	0.909937	2.21292	1.90382	1.30184
Xsze_01833	2.0818	1.30012	2.64007	1.94065	1.77722	3.45769	2.35499	2.88168
Xsze_01834	0.629952	2.09822	1.59777	0	0.645346	3.66205	1.35023	1.23106
Xsze_01835	15.2128	22.0661	23.0264	20.3898	41.7264	39.9385	32.6069	33.565
Xsze_01836	20.2579	21.0208	21.7381	21.9143	35.7589	37.0114	24.7163	30.1479
Xsze_01837	14.3263	10.14	6.35887	11.4472	8.07203	13.0872	4.60602	8.39898
Xsze_01838	359.821	352.988	429.368	345.677	41.3932	158.52	146.333	108.572
Xsze_01839	2213.59	1450.13	468.31	1113.2	922.118	1549.05	412.245	369.026
Xsze_01840	1652.93	1571.7	2004.61	1263.44	771.397	547.333	376.119	318.326
Xsze_01841	1168.21	1112.43	1415.69	841.103	581.3	298.16	244.909	211.075
Xsze_01842	1410.16	1339.71	1802.76	1103.65	1544.41	1083.06	1201.22	1180.23
Xsze_01843	30.8715	27.9613	36.4029	29.4276	11.6516	8.99562	3.4826	3.70443
Xsze_01844	3.8844	5.1752	6.8965	2.483	1.06115	3.65594	3.3303	2.02424
Xsze_01845	146.671	159.454	315.296	213.737	343.275	417.201	513.988	509.111
Xsze_01846	101.717	103.189	132.628	105.314	141.627	141.579	114.639	114.786
Xsze_01847	118.736	131.912	156.771	105.849	203.563	199.239	166.394	144.351
Xsze_01848	26.9953	26.1043	33.1302	20.8742	24.9787	41.9443	33.5969	31.057
Xsze_01849	233.841	259.321	356.779	231.167	459.426	445.595	390.089	434.656
Xsze_01850	24.7058	25.9603	30.2121	21.1507	29.5278	31.7527	31.3101	33.9111
Xsze_01851	129.197	119.684	144.9	161.301	266.777	484.831	246.92	319.938
Xsze_01852	94.8306	95.2219	163.523	122.744	103.742	217.372	180.419	193.704
Xsze_01853	34.8152	30.8486	41.3212	37.8044	50.7553	83.0309	43.3702	41.4322
Xsze_01854	1293.25	716.308	376.496	622.551	1396.06	739.645	1020.2	1004.68
Xsze_01855	173.249	178.681	231.977	184.107	166.672	249.045	216.144	213.966
Xsze_01856	182.735	157.94	218.832	167.081	171.087	162.511	168.237	169.059
Xsze_01857	114.087	120.877	157.649	119.836	177.469	212.967	141.103	127.343
Xsze_01858	91.6465	83.9083	95.8428	83.9869	147.503	119.574	105.044	94.0042
Xsze_01859	47.6613	44.197	59.0688	34.6207	81.6724	61.8898	46.899	47.205
Xsze_01860	17.4734	16.5708	27.6991	21.7183	253.838	184.41	154.664	135.638
Xsze_01861	14.9169	17.5025	19.777	17.3368	207.688	144.713	134.188	121.24
Xsze_01862	6.76131	5.78433	8.8094	8.43676	132.173	71.8411	55.3875	49.5035
Xsze_01863	1.99603	1.93909	2.10942	1.06326	14.9952	13.261	8.31883	8.77646
Xsze_01864	0	0	0	0	0	0	0	0
Xsze_01865	0.934982	0	1.18571	0	0	2.32939	0	0.913573
Xsze_01866	1.85048	0	0	0	0	3.0735	4.62735	0.904057
Xsze_01867	1.43843	2.0961	6.84066	2.87337	15.1042	19.113	6.42315	6.67611
Xsze_01868	2.64486	2.75294	3.35413	4.57886	6.32215	6.95542	3.93677	4.30717
Xsze_01869	3.45121	1.81502	4.14636	2.90275	5.02419	6.18472	3.8933	3.90464
Xsze_01870	5.90797	4.24095	8.26736	5.53454	7.93065	9.47428	5.96764	5.77269
Xsze_01871	107.731	108.38	148.332	86.4317	142.347	124.522	148.285	131.044
Xsze_01872	117.811	118.472	151.427	99.8713	171.907	138.694	132.432	111.475
Xsze_01873	125.75	121.331	141.753	210.525	258.668	194.77	218.191	238.915
Xsze_01874	21.6813	26.7895	32.8172	32.4126	41.5562	19.7479	28.9821	31.4356
Xsze_01875	43.3907	57.8096	65.3846	44.0518	44.9739	47.9042	50.3309	45.8887
Xsze_01876	92.063	84.0787	137.637	84.9943	94.3127	128.471	104.353	107.63
Xsze_01877	107.423	111.576	130.935	114.041	123.658	156.039	120.684	104.963
Xsze_01878	94.1741	95.6035	127.765	84.2873	55.2854	60.4332	62.6962	68.8639
Xsze_01879	562.643	555.311	761.697	525.332	232.897	302.409	322.405	320.089
Xsze_01880	468.565	477.899	670.504	402.505	275.684	311.562	356.386	349.736
Xsze_01881	36.0094	35.9816	86.7654	86.3177	66.4008	65.7896	82.3275	70.3698
Xsze_01882	34.1628	31.2917	45.9236	38.2159	58.796	62.9832	61.9963	42.7271
Xsze_01883	15.5729	13.928	22.6749	19.3561	33.0886	20.1175	34.615	25.3606
Xsze_01884	81.6214	65.9663	94.3764	76.7269	51.6451	15.949	27.4425	53.9502
Xsze_01885	2.14032	1.33667	2.71428	5.55808	2.19262	2.66617	2.10262	4.18263
Xsze_01886	0.865162	0.960549	0.365723	2.76516	1.77261	1.43696	1.64833	1.40892
Xsze_01887	1.31174	1.24831	1.42586	1.49731	0.57591	2.33431	0.937184	1.4648
Xsze_01888	0	1.12064	1.70671	0.716893	1.37869	1.11764	1.60254	1.75332
Xsze_01889	95.5523	120.656	132.554	106.817	207.723	207.881	196.151	171.826
Xsze_01890	11.3048	9.41338	7.16818	11.6137	9.09937	22.1292	13.846	7.10096
Xsze_01891	11.3611	16.3405	17.0274	15.955	16.5764	15.1531	16.9721	14.1285
Xsze_01892	8.95697	7.45838	11.3589	11.9281	13.7638	22.3152	7.46597	13.1278
Xsze_01893	5.73053	3.57882	10.9009	2.28943	4.40292	5.94871	1.02356	1.39983
Xsze_01894	5.70149	4.4977	6.8499	3.83634	3.38152	8.7221	5.57426	6.15736
Xsze_01895	21.4401	29.7549	32.3686	29.3679	29.2853	31.3709	28.4479	32.9201
Xsze_01896	5.3508	8.02	10.8571	5.13053	2.19262	6.22106	1.52917	4.18263
Xsze_01897	0	0	0	0	0	0	0	0
Xsze_01898	0	1.34477	0	0	0	0	0	0
Xsze_01899	0	0	1.26565	0	0	0	0	0
Xsze_01900	2.10233	2.18823	0.666526	7.55919	1.07685	4.36474	1.12652	1.02709
Xsze_01901	12.4848	13.6497	22.2385	12.7933	34.9525	32.3707	26.0107	24.5841
Xsze_01902	13.4496	19.3655	25.9398	19.7021	27.8435	30.9483	26.8257	30.39
Xsze_01903	1.61497	0.672384	3.07208	5.16163	1.65443	2.68233	1.73075	0.788995
Xsze_01904	0.928466	2.31937	1.96242	1.48374	0.951154	2.31316	1.10559	3.32643
Xsze_01905	1.41955	1.8575	1.80023	0.648149	2.90848	3.70504	2.60798	2.57594
Xsze_01906	1.12435	0.936231	0	1.79677	0	3.73489	2.4099	2.1972
Xsze_01907	1.36651	0	0	0	1.3999	3.40449	0.976319	5.34089
Xsze_01908	4.7215	3.4401	2.99383	6.60208	5.44149	6.37165	4.42749	4.90173
Xsze_01909	65.3865	60.5146	73.9297	55.3931	13.1144	27.314	21.9509	23.285
Xsze_01910	0	2.55042	1.29475	1.63155	1.04591	2.54359	2.91774	0.99758
Xsze_01911	0	0	0	0	0.978427	0.793162	0	0
Xsze_01912	0	0	0	0	0.716486	2.9041	0	0.683382
Xsze_01913	0.562173	0.468115	1.42586	0.898384	0.57591	2.33431	0	0.5493
Xsze_01914	15.8276	18.0971	31.4561	23.4058	35.0907	44.5331	27.8485	22.3898
Xsze_01915	40.4399	58.328	82.8795	66.9333	53.6345	61.47	40.5014	44.8059
Xsze_01916	3.17226	2.64151	0	0	1.62489	7.90329	4.53291	3.09962
Xsze_01917	2.86527	4.77176	5.45046	2.28943	2.93528	3.56923	0	5.59932
Xsze_01918	0	0	0	1.27878	0	0	0	0
Xsze_01919	0	2.24128	0	0	0	0	0	0
Xsze_01920	4.60565	5.20475	4.58915	2.62861	2.3591	4.9176	3.29056	2.57154
Xsze_01921	5.24547	5.8238	7.53909	8.38256	3.94067	8.13147	4.74706	3.41691
Xsze_01922	3.25957	4.74987	8.26736	3.90674	1.66961	4.06041	1.16442	4.7774
Xsze_01923	1.7647	2.69399	1.86495	1.41005	1.20522	3.41953	1.68108	0.574765
Xsze_01924	1.14365	1.16393	2.09493	2.03068	1.82248	4.43217	1.81576	1.24162
Xsze_01925	0.660396	0.641556	1.39582	0.879459	0.676533	3.10778	0.707741	1.3981
Xsze_01926	1.26289	3.33005	4.80467	2.01817	4.95937	7.86583	4.36105	2.67361
Xsze_01927	3.83016	2.96153	4.16339	4.22628	5.04483	7.95198	3.84413	4.72263
Xsze_01928	3.10137	3.20228	3.61841	3.56844	4.95636	5.46019	4.43162	3.15157
Xsze_01929	1.25103	1.56258	4.75956	2.99883	0.640801	4.15572	2.68144	1.83358
Xsze_01930	0.629952	1.57366	3.19554	1.0067	3.22673	2.0926	1.35023	2.46211
Xsze_01931	2.63668	3.56775	5.22462	5.26697	4.22049	6.02156	2.35476	4.02549
Xsze_01932	1.5515	1.6149	3.44323	1.85954	3.97353	3.54325	1.10848	4.16893
Xsze_01933	0	0	0	0	0	1.20925	0	0
Xsze_01934	0	1.45024	3.68114	3.71097	2.37892	4.33906	1.24433	0
Xsze_01935	5.70223	4.0177	11.1252	5.95817	6.74028	5.28187	5.48426	5.35737
Xsze_01936	12.8613	13.0522	20.6427	16.0571	17.0871	12.8503	12.204	8.05061
Xsze_01937	10.6986	9.53015	18.3005	16.3018	14.0186	14.6702	8.35478	8.50877
Xsze_01938	11.8431	10.8478	24.0305	9.46298	14.559	22.1292	11.4229	12.1505
Xsze_01939	3.16519	4.11817	5.0175	3.79362	3.4452	7.55712	4.24014	2.70613
Xsze_01940	3.21048	3.11889	3.39286	2.56527	4.9334	5.33234	4.58752	4.18263
Xsze_01941	2.20679	2.29696	4.19787	5.28987	4.52143	6.87243	3.15333	4.31252
Xsze_01942	4.99871	2.24128	7.8021	3.68688	3.54521	7.02515	6.3186	7.13853
Xsze_01943	3.3086	5.29816	10.9738	7.72765	5.99672	6.55211	4.5459	6.21701
Xsze_01944	4.90983	5.29629	8.06613	5.88464	6.74451	8.15482	4.94292	5.7787
Xsze_01945	7.67609	8.0354	8.62204	10.5144	8.31301	10.5637	7.99135	8.78609
Xsze_01946	8.71291	8.06128	14.4256	8.50895	11.9011	14.0694	11.9313	13.4796
Xsze_01947	7.60101	10.6694	14.0459	8.67633	11.5689	21.8226	11.0164	14.8539
Xsze_01948	1.88986	3.93416	4.79331	6.0402	2.90406	3.92362	2.70046	3.69317
Xsze_01949	66.1985	65.5892	82.8881	62.2682	184.134	195.544	198.465	189.954
Xsze_01950	0	0	3.36247	2.11858	4.07435	2.20191	1.89435	1.29537
Xsze_01951	0.441907	0.735943	0.560412	0.353096	0.226353	1.46794	0.315725	0.863577
Xsze_01952	1.91902	2.73934	1.73832	1.3143	9.26788	8.65134	7.24706	7.76819
Xsze_01953	0.955089	0.795293	3.63364	1.52629	0	2.37949	0.682374	0
Xsze_01954	3.55293	1.1834	4.50571	0	1.4559	0.590112	2.53843	1.38863
Xsze_01955	0.402827	0.670859	1.0217	0.32187	0.82534	2.17445	0.431706	0.393603
Xsze_01956	1.20031	1.33265	0	0	1.63953	3.3227	1.4293	0.781887
Xsze_01957	0.409324	1.7042	1.03818	1.30825	2.51596	4.07912	0.584892	0.799903
Xsze_01958	1.46815	2.44503	0	1.1731	0.752014	3.65772	2.09788	2.86907
Xsze_01959	0	1.08768	4.14128	3.13113	1.33814	2.16953	1.86649	0.638158
Xsze_01960	97.9134	102.077	133.44	96.4086	58.1539	82.0833	76.5823	82.5841
Xsze_01961	175.109	175.396	180.229	179.797	39.8639	94.137	72.5266	69.4316
Xsze_01962	114.486	113.436	182.617	126.055	371.22	351.23	282.009	276.105
Xsze_01963	100.476	94.0618	173.337	116.387	308.55	278.17	226.148	219.646
Xsze_01964	71.3556	67.1987	121.836	85.6972	220.371	207.149	166.608	160.949
Xsze_01965	66.5554	60.2327	104.009	87.6601	591.841	487.373	345.905	337.526
Xsze_01966	2.73723	2.62116	3.64484	3.71812	6.44948	6.13753	6.16029	4.2793
Xsze_01967	2.853	1.95332	2.89446	1.92502	2.98766	3.68557	3.26137	2.53988
Xsze_01968	8.52151	8.75785	9.54105	7.97442	7.15681	5.35538	8.06286	8.17636
Xsze_01969	3.3143	3.72571	4.20309	3.97233	3.56505	6.3305	4.61748	3.07649
Xsze_01970	3.52274	1.6762	1.91461	1.60844	3.86659	5.43305	2.87641	1.47518
Xsze_01971	25.5703	24.6541	25.6006	23.6575	30.3312	30.1762	25.9612	31.5598
Xsze_01972	7.58247	9.92176	4.12108	6.92413	7.76776	9.89518	10.8348	10.5841
Xsze_01973	10.5384	15.0432	17.1828	12.0292	32.3876	26.255	22.5877	20.5941
Xsze_01974	4.93463	2.73934	4.17196	0	1.68507	5.464	5.876	1.60721
Xsze_01975	1.47425	2.45518	2.33699	2.35593	3.77567	5.50935	5.52978	6.84232
Xsze_01976	0.669522	1.11501	3.11324	2.13987	1.14314	1.48269	0.637797	1.74451
Xsze_01977	2.87333	1.24831	2.53486	1.99641	2.5596	4.97985	2.67767	2.80754
Xsze_01978	0.901759	1.50177	2.28716	1.68124	2.46345	6.36543	2.68447	2.93704
Xsze_01979	1.6636	2.03715	3.10254	1.82448	2.2055	4.49682	1.88774	2.70918
Xsze_01980	5.99205	7.63103	9.3869	11.2655	4.33304	6.43972	3.77743	3.09962
Xsze_01981	0.342947	0.713921	1.5222	0.822074	3.16194	2.70563	2.2052	1.84302
Xsze_01982	18.3286	18.1971	31.2897	22.5309	17.3321	24.0026	18.1316	19.2865
Xsze_01983	24.3262	24.0591	36.8778	25.6186	34.3733	41.4874	34.8268	34.6065
Xsze_01984	1.97385	1.64361	2.50317	6.30865	3.03312	0	5.64096	5.78596
Xsze_01985	11.0692	10.641	15.7495	11.9366	15.7649	19.0576	12.6664	13.102
Xsze_01986	9.75944	11.727	16.6066	10.562	12.4025	14.6707	12.092	15.3903
Xsze_01987	14.5718	14.9339	21.1501	15.4158	18.1292	19.4071	18.0068	19.4488
Xsze_01988	4.40115	3.6648	5.074	7.35299	5.32846	5.48246	4.28789	3.71396
Xsze_01989	8.61718	9.10729	15.5514	6.88538	19.0136	19.2667	24.8634	23.6404
Xsze_01990	3.39452	3.29768	5.73976	3.61643	2.31831	4.22851	1.61683	3.3168
Xsze_01991	1.07016	0.891111	0	0	0	0.888723	0	0
Xsze_01992	0.862362	0	1.09362	0	0.883434	2.86462	1.23225	2.52785
Xsze_01993	10.3575	11.8915	17.7124	13.2916	7.23449	17.3332	14.8	12.1137
Xsze_01994	5.3981	2.86042	13.0691	3.1369	6.53546	8.9658	8.41469	8.631
Xsze_01995	12.332	14.3724	20.5855	14.8924	15.9113	20.4049	16.3032	14.8567
Xsze_01996	54.2513	46.9461	65.4273	50.1481	70.8335	83.0398	80.561	66.0016
Xsze_01997	45.1854	45.3566	61.6199	47.9743	29.4858	43.95	33.3888	34.4739
Xsze_01998	30.2585	20.3193	24.7567	24.9573	17.9988	23.5072	29.2896	26.7045
Xsze_01999	0	0.913114	4.17196	0	1.12338	0.910667	0.783466	2.14295
Xsze_02000	0	0	0	0	0	0	0	0
Xsze_02001	158.149	151.532	185.906	155.793	130.942	121.741	135.693	123.481
Xsze_02002	421.673	435.468	535.505	376.116	485.746	501.655	476.04	474.906
Xsze_02003	106.362	114.241	150.31	94.9312	48.9743	70.2403	70.7365	64.1247
Xsze_02004	55.3095	63.4241	82.0301	55.4296	31.6918	36.0062	29.4699	38.7003
Xsze_02005	4.36415	7.0542	9.1156	8.61514	4.47079	9.59359	5.8692	6.52175
Xsze_02006	11.8897	11.0652	10.6434	12.2944	18.6286	19.167	16.4898	18.4513
Xsze_02007	0	0	0	0	0	0.910667	0	0
Xsze_02008	0	0	0	0	0	0	0	0
Xsze_02009	5.36291	5.30295	11.0517	6.96333	6.52408	6.40216	6.70529	7.20516
Xsze_02010	13.6651	14.7924	11.2643	16.3782	26.5982	20.9944	23.4317	23.3664
Xsze_02011	65.7523	52.8302	74.6076	59.9117	95.1298	125.974	76.2353	69.8824
[truncated: 1,788 more rows]

## Sheet: Differential Analysis 
Genes	baseMean	log2FoldChange	lfcSE	stat	pvalue	padj	log10padj	Dey1	Dey2	Dey3	Dey4	Dey5	Dey6	Dey7	Dey8
Xsze_01146	93.1344	4.4106	0.317486	13.8923	7.05359e-44	1.27893e-41	40.8932	6	9	8	1	152	336	223	195
Xsze_01145	329.271	4.1933	0.179957	23.3017	4.26512e-120	7.34666e-117	116.134	33	33	23	21	622	969	866	656
Xsze_01251	143.303	3.63488	0.544647	6.67382	2.49224e-11	2.85242e-10	9.54479	10	11	17	3	609	376	198	108
Xsze_03779	213.644	3.58238	0.193386	18.5245	1.30969e-76	1.50357e-73	72.8229	25	29	31	21	369	534	610	449
Xsze_03299	403.647	3.50665	0.533201	6.57659	4.81344e-11	5.29786e-10	9.2759	39	37	36	19	1761	1136	458	251
Xsze_03232	193.114	3.37718	0.321601	10.5012	8.53134e-26	5.15622e-24	23.2877	19	40	26	17	547	664	390	170
Xsze_01253	276.423	3.29382	0.502565	6.55402	5.60094e-11	6.04866e-10	9.21834	31	23	41	19	1023	883	431	169
Xsze_01252	102.063	3.22027	0.565912	5.69041	1.26731e-08	9.57431e-08	7.01889	9	9	17	3	419	312	124	63
Xsze_03764	72.3986	3.16649	0.292386	10.8298	2.48623e-27	1.78439e-25	24.7485	8	12	13	11	112	274	168	117
Xsze_01254	1591.41	3.1654	0.245604	12.8882	5.24298e-38	6.94695e-36	35.1582	270	249	330	161	4199	4799	3527	1738
Xsze_03248	2525.33	3.09962	0.409371	7.57168	3.68417e-14	6.5087e-13	12.1865	369	365	462	242	9017	6118	4693	2221
Xsze_01862	432.538	3.07375	0.279672	10.9905	4.24365e-28	3.17813e-26	25.4978	73	75	75	57	1393	934	837	547
Xsze_02538	377.067	3.02606	0.20327	14.8869	4.01001e-50	9.86749e-48	47.0058	83	81	67	39	930	858	895	600
Xsze_01200	204.849	2.91831	0.172177	16.9494	1.94277e-64	1.11547e-61	60.9525	38	56	45	21	381	574	501	356
Xsze_01860	395.02	2.89762	0.215756	13.4301	4.0303e-41	6.31108e-39	38.1999	72	82	90	56	1021	915	892	572
Xsze_01143	94.025	2.88486	0.234058	12.3254	6.61133e-35	7.11751e-33	32.1477	25	20	22	6	195	240	216	171
Xsze_02893	50.6513	2.8799	0.293315	9.81845	9.37711e-23	4.36542e-21	20.36	10	10	8	9	114	138	110	80
Xsze_01861	118.395	2.85428	0.246188	11.5939	4.42388e-31	3.62863e-29	28.4403	22	31	23	16	299	257	277	183
Xsze_00936	2405.33	2.8305	0.228814	12.3703	3.78435e-35	4.20551e-33	32.3762	468	581	519	338	6955	4764	5030	3502
Xsze_03722	205.741	2.82825	0.260735	10.8472	2.05616e-27	1.50712e-25	24.8219	37	47	52	26	206	777	540	367
Xsze_01269	1972.13	2.79598	0.114091	24.5067	1.25376e-132	4.3192e-129	128.365	452	537	432	259	3360	5471	5183	3314
Xsze_03233	24.4385	2.78344	0.394818	7.04993	1.79014e-12	2.40899e-11	10.6182	8	5	4	1	40	94	61	31
Xsze_00075	668.202	2.78012	0.222668	12.4855	8.95972e-36	1.06435e-33	32.9729	165	136	174	78	1102	1429	2425	981
Xsze_02386	1854.92	2.7268	0.175375	15.5484	1.63016e-54	5.6159e-52	51.2506	330	414	518	316	2889	4205	4995	3923
Xsze_02055	223.812	2.67213	0.22075	12.1048	9.9636e-34	9.80703e-32	31.0085	50	59	51	36	567	498	445	364
Xsze_03210	473.504	2.66457	0.14396	18.509	1.7458e-76	1.50357e-73	72.8229	98	134	129	71	802	1102	1314	861
Xsze_03720	162.674	2.59741	0.300544	8.64237	5.50611e-18	1.5548e-16	15.8083	41	47	40	19	124	640	404	310
Xsze_01198	187.805	2.5827	0.221655	11.6519	2.24409e-31	1.98228e-29	28.7028	44	67	41	26	279	661	452	271
Xsze_02316	65.2185	2.53014	0.308612	8.19843	2.43543e-16	5.37825e-15	14.2694	15	13	18	13	82	262	155	87
Xsze_02205	312.889	2.5178	0.608218	4.13963	3.47869e-05	0.000144782	3.83928	33	37	107	9	736	318	1666	184
Xsze_00629	134.644	2.5	0.239944	10.4191	2.02906e-25	1.20519e-23	22.9189	27	47	29	27	329	285	299	203
Xsze_00857	30.8606	2.49531	0.346656	7.19823	6.09992e-13	8.90433e-12	11.0504	9	12	5	3	35	106	81	54
Xsze_01204	172.646	2.4823	0.200353	12.3896	2.97405e-35	3.4152e-33	32.4666	50	61	40	24	239	518	464	281
Xsze_03037	90.5352	2.43577	0.473018	5.14942	2.61297e-07	1.57924e-06	5.80155	22	19	27	9	338	185	131	87
Xsze_00631	78.086	2.43317	0.282026	8.62746	6.27271e-18	1.7427e-16	15.7588	15	28	18	16	205	156	170	110
Xsze_02056	1021.32	2.41527	0.232873	10.3716	3.33801e-25	1.91658e-23	22.7175	238	283	327	190	2783	1998	1963	1518
Xsze_03028	94.9945	2.35292	0.265067	8.8767	6.88744e-19	2.19697e-17	16.6582	21	35	30	15	243	219	198	121
Xsze_00288	2013.29	2.33407	0.155895	14.9721	1.11701e-50	2.96007e-48	47.5287	599	627	637	360	4305	4089	4577	3407
Xsze_03050	1486.7	2.32465	0.186043	12.4952	7.92551e-36	9.75121e-34	33.0109	443	509	466	240	3529	3456	2908	2197
Xsze_03438	116.673	2.31073	0.262964	8.78726	1.5325e-18	4.63111e-17	16.3343	35	24	49	18	162	306	376	161
Xsze_02207	592.021	2.29817	0.621	3.70075	0.000214961	0.000779517	3.10817	53	39	259	38	1216	563	3293	394
Xsze_03721	88.7857	2.28068	0.307949	7.40602	1.30147e-13	2.07572e-12	11.6828	20	28	32	16	72	342	218	150
Xsze_01035	4.06813	2.26762	0.638591	3.55098	0.0003838	0.00131561	2.88087	1	0	0	1	5	23	9	3
Xsze_03459	146.933	2.26741	0.209688	10.8132	2.98018e-27	2.09525e-25	24.6788	47	56	37	27	308	396	309	200
Xsze_02519	1327.84	2.25786	0.548166	4.11893	3.80628e-05	0.00015685	3.80452	305	326	332	164	5777	2870	1469	630
Xsze_01965	6944.59	2.25634	0.194762	11.5851	4.90402e-31	3.92892e-29	28.4057	1877	2040	2313	1547	16293	16551	13654	9742
Xsze_00249	31.9377	2.24535	0.332985	6.74312	1.55026e-11	1.83527e-10	9.7363	12	5	10	7	59	102	70	39
Xsze_00628	131.276	2.23371	0.183059	12.2021	3.02726e-34	3.06732e-32	31.5132	34	47	51	22	236	334	300	212
Xsze_01036	20.4808	2.23059	0.492597	4.52822	5.94831e-06	2.83822e-05	4.54695	8	6	5	1	16	125	31	21
Xsze_03211	214.554	2.22087	0.176993	12.5478	4.08657e-36	5.21416e-34	33.2828	65	87	70	34	326	453	597	393
Xsze_03510	8.09614	2.22026	0.519546	4.27346	1.92464e-05	8.31919e-05	4.07992	1	1	3	2	22	20	17	9
Xsze_01201	106.238	2.21834	0.1903	11.6571	2.11135e-31	1.9141e-29	28.718	32	36	33	23	175	287	228	184
Xsze_01863	18.6075	2.21664	0.383208	5.78443	7.27584e-09	5.80215e-08	7.23641	6	7	5	2	44	48	35	27
Xsze_02393	4096.42	2.20448	0.152482	14.4573	2.25374e-47	4.85259e-45	44.314	1037	1355	1568	882	6286	11825	9181	6691
Xsze_02394	1996.29	2.20027	0.161681	13.6087	3.55573e-42	5.83309e-40	39.2341	516	649	806	403	3626	4032	4968	3529
Xsze_02255	124.488	2.18978	0.495378	4.42043	9.85038e-06	4.53065e-05	4.34384	37	39	29	17	499	212	166	104
Xsze_01197	133.354	2.18931	0.248272	8.81821	1.16303e-18	3.60957e-17	16.4425	31	46	44	33	158	459	343	183
Xsze_03049	695.141	2.18382	0.213277	10.2393	1.32128e-24	7.34165e-23	22.1342	229	265	236	111	1730	1363	1371	1042
Xsze_01322	22.5701	2.17702	0.366893	5.93366	2.96263e-09	2.4871e-08	7.60431	7	8	5	5	27	83	48	36
Xsze_00363	116.803	2.16266	0.362207	5.97078	2.36127e-09	2.01851e-08	7.69497	25	43	37	25	419	151	190	135
Xsze_02206	374.577	2.15836	0.578694	3.7297	0.000191706	0.00070333	3.15284	56	53	172	39	760	377	2001	213
Xsze_03479	35.907	2.15568	0.285794	7.54279	4.60033e-14	8.00412e-13	12.0967	6	12	16	8	62	84	83	64
Xsze_03539	88.1977	2.15552	0.283593	7.60074	2.94444e-14	5.22866e-13	12.2816	25	34	32	14	233	139	196	128
Xsze_01144	94.4016	2.14358	0.220831	9.70687	2.81872e-22	1.22918e-20	19.9104	28	39	30	18	200	185	217	153
Xsze_03048	852.757	2.14311	0.227699	9.41202	4.86698e-21	1.80288e-19	18.744	278	339	315	128	2165	1566	1710	1263
Xsze_02265	5942.11	2.14128	0.205917	10.3987	2.51225e-25	1.4669e-23	22.8336	2097	2247	1945	1053	14027	14730	12142	6944
Xsze_03683	8.24833	2.12544	0.506676	4.19487	2.73033e-05	0.000114793	3.94008	3	1	2	2	10	29	24	10
Xsze_01231	395.774	2.12478	0.134174	15.836	1.75509e-56	6.7181e-54	53.1728	145	139	134	78	689	971	886	654
Xsze_00361	94.2326	2.11476	0.370002	5.71554	1.09354e-08	8.3531e-08	7.07815	31	37	21	19	339	150	149	88
Xsze_01304	252.748	2.11454	0.23626	8.95007	3.55249e-19	1.15456e-17	16.9376	97	95	80	42	638	545	447	361
Xsze_01484	43.4378	2.10583	0.268477	7.84362	4.37747e-15	8.4248e-14	13.0744	11	15	13	13	83	111	89	67
Xsze_01266	315.238	2.10017	0.214721	9.78093	1.35959e-22	6.16288e-21	20.2102	89	124	118	64	690	868	632	363
Xsze_03778	243.217	2.09923	0.214607	9.78173	1.34886e-22	6.16288e-21	20.2102	63	79	88	66	296	508	689	489
Xsze_03290	2582.83	2.09842	0.145782	14.3942	5.62727e-47	1.14035e-44	43.943	834	956	943	543	4985	4854	6086	4526
Xsze_00630	15.6895	2.09321	0.438117	4.77775	1.77271e-06	9.26707e-06	5.03306	4	11	2	1	43	31	34	20
Xsze_00362	147.092	2.08911	0.337788	6.18467	6.22313e-10	5.65664e-09	8.24744	39	58	44	33	502	251	203	168
Xsze_01103	692.084	2.08615	0.126381	16.5068	3.27664e-61	1.61258e-58	57.7925	226	231	250	168	1113	1694	1581	1188
Xsze_00980	139.017	2.07246	0.247356	8.37848	5.36166e-17	1.30999e-15	14.8827	39	57	51	28	336	222	278	241
Xsze_02941	80.4404	2.06699	0.32246	6.41007	1.45453e-10	1.44405e-09	8.84042	30	26	24	17	213	239	121	74
Xsze_03469	191.047	2.05307	0.239642	8.56724	1.05995e-17	2.78742e-16	15.5548	52	78	55	53	471	380	362	276
Xsze_01424	85.0357	2.04587	0.247738	8.25822	1.47856e-16	3.35108e-15	14.4748	24	35	26	22	188	143	196	138
Xsze_02395	1473.78	2.03576	0.495019	4.1125	3.91404e-05	0.000161098	3.79291	442	496	419	245	5821	2860	1762	1017
Xsze_01646	94.623	2.02496	0.246384	8.21871	2.05711e-16	4.5721e-15	14.3399	26	30	46	20	110	295	215	162
Xsze_00632	110.82	2.0035	0.22832	8.77496	1.70968e-18	5.07745e-17	16.2944	38	48	32	27	227	271	264	127
Xsze_03801	64.4838	2.0001	0.23798	8.4045	4.29706e-17	1.06499e-15	14.9727	17	31	23	14	133	148	135	95
Xsze_02191	94.6598	1.98605	0.312485	6.35568	2.07501e-10	2.01932e-09	8.69479	25	37	39	21	86	401	204	121
Xsze_03765	10.8724	1.97461	0.45108	4.37752	1.20036e-05	5.42684e-05	4.26545	1	7	3	2	18	34	18	20
Xsze_02208	8782.71	1.96157	0.45328	4.3275	1.50811e-05	6.68652e-05	4.1748	2077	1780	4372	1924	16073	13717	36081	7711
Xsze_01203	110.964	1.95099	0.212088	9.19894	3.61482e-20	1.27072e-18	17.896	56	40	29	25	180	276	267	165
Xsze_03719	86.3637	1.94336	0.295674	6.57263	4.94335e-11	5.42352e-10	9.26572	35	27	33	19	66	285	225	147
Xsze_01199	142.49	1.93771	0.180849	10.7146	8.69787e-27	5.44803e-25	24.2638	47	75	55	24	234	361	286	248
Xsze_03718	54.681	1.92102	0.348152	5.51777	3.43321e-08	2.41869e-07	6.61642	13	25	24	11	33	196	145	91
Xsze_03611	174.665	1.91552	0.193505	9.89906	4.20197e-23	2.01052e-21	20.6967	63	74	65	41	372	390	347	247
Xsze_02672	954.099	1.89938	0.195242	9.72834	2.2828e-22	1.00824e-20	19.9964	338	412	370	223	988	2062	2481	2042
Xsze_01631	1764.85	1.89594	0.23933	7.92186	2.33984e-15	4.63261e-14	13.3342	715	785	649	346	4670	3203	3273	2239
Xsze_01659	96.1071	1.89338	0.215263	8.79567	1.42193e-18	4.37371e-17	16.3591	28	47	36	24	197	205	212	134
Xsze_00215	59.5545	1.88334	0.226426	8.31767	8.97079e-17	2.10234e-15	14.6773	25	25	21	13	102	133	147	88
Xsze_02332	157.196	1.87489	0.262003	7.15598	8.30745e-13	1.18261e-11	10.9272	53	72	61	35	420	273	280	212
Xsze_03234	32.1796	1.86332	0.294636	6.32413	2.54655e-10	2.45739e-09	8.60953	10	13	11	10	66	74	61	48
Xsze_00858	18.6418	1.8585	0.447496	4.15311	3.27984e-05	0.000137125	3.86288	7	12	4	2	12	81	49	22
Xsze_01034	35.312	1.85086	0.606554	3.05143	0.00227754	0.00656032	2.18308	13	14	4	5	31	236	53	15
Xsze_01205	155.66	1.84493	0.278674	6.62038	3.58285e-11	4.02028e-10	9.39574	54	77	53	37	433	265	247	215
Xsze_02741	64.2495	1.83331	0.273341	6.70703	1.98619e-11	2.29611e-10	9.63901	21	26	20	22	150	115	134	88
Xsze_02396	713.546	1.83207	0.572914	3.19781	0.00138478	0.00419943	2.37681	243	262	183	112	3271	1077	635	376
Xsze_02286	1797.85	1.81907	0.2249	8.08836	6.04756e-16	1.27815e-14	13.8934	743	885	454	509	2924	2671	4579	3544
Xsze_00447	11.7066	1.80782	0.417914	4.32583	1.51961e-05	6.72887e-05	4.17206	3	8	3	2	20	27	24	22
Xsze_02607	29.6604	1.79947	0.350679	5.1314	2.8759e-07	1.71706e-06	5.76521	8	14	8	11	26	104	59	52
Xsze_00364	52.4473	1.79665	0.348661	5.15301	2.56344e-07	1.55476e-06	5.80834	18	21	20	14	161	102	73	55
Xsze_03480	97.4617	1.78368	0.200898	8.87852	6.77539e-19	2.18142e-17	16.6613	28	41	49	27	176	216	204	151
Xsze_03058	469.121	1.78104	0.252444	7.05516	1.72399e-12	2.33825e-11	10.6311	175	204	215	105	1227	741	964	568
Xsze_03802	39.7937	1.7708	0.3137	5.64488	1.65293e-08	1.22988e-07	6.91014	11	21	20	7	99	82	73	49
Xsze_00119	2539.54	1.71361	0.12162	14.0899	4.37917e-45	8.38124e-43	42.0767	1117	1182	1113	614	4428	5933	5225	3722
Xsze_01952	17.7678	1.69648	0.353774	4.79538	1.62365e-06	8.55272e-06	5.0679	7	12	5	3	33	38	37	29
Xsze_03582	228.578	1.69099	0.21258	7.95463	1.79671e-15	3.59191e-14	13.4447	86	97	116	59	494	386	455	353
Xsze_02899	32.561	1.69063	0.272623	6.20134	5.59853e-10	5.15054e-09	8.28815	14	13	14	9	54	71	71	52
Xsze_01700	3.06102	1.68251	0.641956	2.62092	0.00876939	0.0217655	1.66223	1	0	2	0	3	14	3	7
Xsze_01260	791.568	1.68026	0.127541	13.1743	1.23355e-39	1.77066e-37	36.7519	340	402	371	176	1117	1822	1692	1386
Xsze_01008	816.503	1.66748	0.168112	9.91885	3.44693e-23	1.72097e-21	20.7642	302	355	391	245	1533	1972	1630	1041
Xsze_01375	79.9495	1.66703	0.215362	7.74059	9.89561e-15	1.85274e-13	12.7322	31	44	34	19	154	159	148	134
Xsze_02099	20.6523	1.66685	0.348085	4.78865	1.6791e-06	8.83132e-06	5.05397	10	9	6	6	46	43	38	28
Xsze_03782	184.006	1.6534	0.172705	9.57355	1.03295e-21	4.23631e-20	19.373	64	85	75	67	255	396	436	306
Xsze_00832	15.016	1.64775	0.428129	3.84873	0.000118733	0.000450477	3.34633	4	6	8	4	32	50	15	19
Xsze_00712	171.571	1.64743	0.201188	8.18853	2.64438e-16	5.80247e-15	14.2364	73	75	77	49	356	306	342	259
Xsze_02462	183.715	1.6348	0.229963	7.10898	1.16906e-12	1.64385e-11	10.7841	67	97	95	42	410	421	319	218
Xsze_00979	192.246	1.63314	0.190521	8.57197	1.01727e-17	2.69576e-16	15.5693	69	101	92	52	389	362	396	275
Xsze_02980	441.565	1.63199	0.246109	6.63115	3.33072e-11	3.76208e-10	9.42457	140	142	195	188	743	734	1024	777
Xsze_03787	184.562	1.62918	0.273734	5.95169	2.65383e-09	2.23532e-08	7.65066	67	73	88	60	463	425	283	192
Xsze_00365	105.767	1.62845	0.338918	4.80486	1.54864e-06	8.20777e-06	5.08577	35	52	49	29	332	190	143	98
Xsze_00213	90.3803	1.62748	0.236338	6.88624	5.72863e-12	7.15041e-11	10.1457	36	41	42	26	197	160	192	118
Xsze_03538	15.469	1.62599	0.423252	3.84165	0.00012221	0.000462652	3.33475	5	2	4	10	32	35	28	20
Xsze_01372	9.36389	1.61544	0.454239	3.55637	0.000376018	0.00129409	2.88804	3	5	5	1	19	14	20	18
Xsze_01040	16.0697	1.60571	0.461315	3.48072	0.000500062	0.00166768	2.77789	11	9	4	1	14	73	34	15
Xsze_02780	8.30632	1.5841	0.482327	3.28428	0.00102243	0.00319624	2.49536	2	4	3	3	19	24	13	8
Xsze_02397	27.3077	1.57645	0.623162	2.52976	0.0114142	0.0274403	1.56161	9	6	6	9	126	43	23	10
Xsze_03717	25.0536	1.57481	0.39305	4.00666	6.15845e-05	0.00024641	3.60834	9	9	17	5	14	87	58	43
Xsze_03339	470.864	1.57257	0.160885	9.77453	1.4483e-22	6.47974e-21	20.1884	202	187	245	148	806	1005	1012	671
Xsze_00270	92.0343	1.56804	0.217568	7.20713	5.71433e-13	8.37697e-12	11.0769	42	43	35	32	108	184	239	161
Xsze_01711	11.1853	1.56431	0.492259	3.17781	0.00148392	0.00448823	2.34793	3	6	7	1	37	23	13	10
Xsze_03673	5.05368	1.56411	0.573692	2.7264	0.00640295	0.0165478	1.78126	3	1	3	0	5	22	13	4
Xsze_03781	113.375	1.54505	0.216952	7.12161	1.06672e-12	1.51229e-11	10.8204	44	52	62	34	119	310	259	179
Xsze_02100	20.7652	1.54392	0.345676	4.46639	7.95523e-06	3.72361e-05	4.42904	6	12	10	6	43	53	33	26
Xsze_02413	226.191	1.54327	0.179574	8.59405	8.39545e-18	2.27735e-16	15.6426	101	109	95	76	429	432	487	307
Xsze_03610	44.3826	1.53743	0.282263	5.44679	5.1286e-08	3.50556e-07	6.45524	21	28	14	12	93	98	92	47
Xsze_01867	19.4921	1.53702	0.412488	3.72621	0.000194378	0.000711617	3.14775	4	7	15	5	41	64	25	19
Xsze_02985	335.42	1.52915	0.527716	2.89768	0.00375934	0.0102622	1.98876	95	157	145	91	1304	564	339	201
Xsze_02794	534.038	1.52894	0.151139	10.1161	4.68694e-24	2.52289e-22	21.5981	214	277	273	159	992	1069	1029	794
Xsze_03671	26.9929	1.52476	0.296636	5.14018	2.74472e-07	1.64444e-06	5.78398	14	13	10	8	50	57	49	42
Xsze_01529	27.7736	1.52469	0.301	5.06541	4.07521e-07	2.37548e-06	5.62425	11	12	14	9	56	58	50	39
Xsze_00534	2654.89	1.51876	0.175614	8.64826	5.22911e-18	1.48878e-16	15.8272	1084	1441	1353	751	3903	4015	6468	4931
Xsze_02562	47.3849	1.51645	0.249002	6.09012	1.12827e-09	9.89027e-09	8.00479	11	29	25	16	78	107	89	75
Xsze_02791	22.4506	1.51122	0.343102	4.40457	1.05994e-05	4.83642e-05	4.31548	11	14	9	4	40	49	29	46
Xsze_00819	35.3322	1.5103	0.292651	5.16075	2.45956e-07	1.49703e-06	5.82477	12	19	19	10	76	68	74	41
Xsze_00902	151.842	1.50677	0.206791	7.28643	3.18286e-13	4.87332e-12	11.3122	63	86	73	43	302	338	309	168
Xsze_00343	112.46	1.50642	0.206054	7.31078	2.65589e-13	4.12141e-12	11.385	51	61	49	34	208	284	193	143
Xsze_03060	102.277	1.50569	0.207387	7.26029	3.86259e-13	5.79255e-12	11.2371	41	51	62	25	193	214	188	150
Xsze_00855	49.1473	1.50536	0.229977	6.5457	5.92167e-11	6.33545e-10	9.19822	19	27	23	16	70	122	104	71
Xsze_02657	1216.43	1.49886	0.159348	9.4062	5.14409e-21	1.88526e-19	18.7246	449	585	555	478	1886	2657	2443	1924
Xsze_00459	15.0509	1.49529	0.523894	2.85418	0.00431487	0.0115769	1.93641	13	5	4	1	53	33	9	14
Xsze_03540	214.112	1.49519	0.206135	7.25342	4.06367e-13	6.06032e-12	11.2175	89	104	105	71	455	431	374	280
Xsze_00105	39.4129	1.49498	0.267955	5.57923	2.41586e-08	1.75954e-07	6.7546	18	20	18	12	63	97	95	42
Xsze_02907	140.162	1.49465	0.205842	7.26114	3.83839e-13	5.79255e-12	11.2371	54	64	78	46	274	291	279	176
Xsze_03524	8.72319	1.49385	0.459534	3.25078	0.00115089	0.00354633	2.45022	5	5	2	2	8	25	18	17
Xsze_00360	59.9934	1.49191	0.347537	4.2928	1.76436e-05	7.69397e-05	4.11385	27	24	26	21	179	97	91	56
Xsze_03527	42.8245	1.49098	0.327287	4.55559	5.22387e-06	2.52048e-05	4.59852	19	26	16	12	102	114	56	42
Xsze_00022	3.64632	1.48794	0.597394	2.49072	0.0127486	0.0303224	1.51824	3	2	0	0	5	8	7	9
Xsze_01284	38.3223	1.47992	0.276969	5.34328	9.12776e-08	6.04714e-07	6.21845	15	20	19	12	75	90	57	56
Xsze_02787	5.07987	1.47834	0.588911	2.5103	0.0120629	0.0288388	1.54002	0	3	2	2	5	27	6	5
Xsze_01401	407.051	1.46961	0.148878	9.8712	5.54942e-23	2.61887e-21	20.5819	204	264	183	94	569	955	817	655
Xsze_00532	47.9148	1.46394	0.253646	5.77159	7.8525e-09	6.21882e-08	7.20629	17	27	28	13	57	90	119	88
Xsze_02960	24.6065	1.45852	0.369189	3.9506	7.79561e-05	0.000303832	3.51737	9	12	14	7	14	56	62	55
Xsze_01122	307.711	1.45731	0.169696	8.58774	8.86974e-18	2.38721e-16	15.6221	125	132	176	108	509	677	624	430
Xsze_00425	308.601	1.4517	0.172342	8.42337	3.65822e-17	9.1323e-16	15.0394	145	144	153	104	584	609	574	442
Xsze_02541	160.32	1.45024	0.176009	8.23957	1.7283e-16	3.89149e-15	14.4099	69	107	69	46	283	302	325	244
Xsze_00051	25.3877	1.43352	0.347884	4.12069	3.77744e-05	0.000155848	3.8073	20	11	11	3	50	43	64	30
Xsze_02950	2605.21	1.43254	0.133444	10.7352	6.95873e-27	4.61016e-25	24.3363	1066	1259	1462	893	3876	5722	5457	3895
Xsze_01157	80.5605	1.42538	0.215532	6.61332	3.75807e-11	4.17631e-10	9.37921	36	43	44	23	129	129	193	129
Xsze_02373	60.3585	1.41999	0.231168	6.14266	8.11487e-10	7.29915e-09	8.13673	23	43	24	20	72	153	119	101
Xsze_03336	88.8131	1.41471	0.293167	4.8256	1.39581e-06	7.45514e-06	5.12754	36	51	33	35	226	134	143	113
Xsze_03394	68.0337	1.41269	0.218614	6.46201	1.03319e-10	1.04686e-09	8.98011	34	25	36	26	96	136	150	109
Xsze_00833	27.0187	1.41039	0.317729	4.43897	9.03924e-06	4.20813e-05	4.37591	8	22	8	10	52	49	50	42
Xsze_02781	12.9146	1.40941	0.428124	3.29206	0.00099455	0.00312042	2.50579	7	5	7	3	27	41	18	11
Xsze_00248	9.06022	1.4063	0.529123	2.65779	0.00786543	0.0198619	1.70198	4	5	2	3	32	13	16	4
Xsze_02415	349.496	1.39619	0.139203	10.0298	1.12713e-23	5.71024e-22	21.2433	162	175	165	134	514	771	717	518
Xsze_02376	4.36152	1.39526	0.560059	2.49128	0.0127285	0.0303039	1.5185	3	3	1	0	7	13	10	5
Xsze_01265	4.63083	1.39519	0.56822	2.45538	0.0140737	0.0330373	1.481	0	4	1	2	7	7	16	6
Xsze_02269	1987.51	1.39358	0.233464	5.96913	2.38527e-09	2.03397e-08	7.69165	900	1069	1012	641	4825	3216	3126	2579
Xsze_02910	18.746	1.38558	0.342132	4.04984	5.12534e-05	0.000207239	3.68353	12	8	7	6	36	36	35	27
Xsze_00250	31.2223	1.38493	0.292746	4.73083	2.23599e-06	1.1497e-05	4.93942	14	22	19	4	50	79	68	36
Xsze_00138	14.0681	1.38428	0.407006	3.40113	0.000671072	0.00218717	2.66012	11	8	4	2	29	38	21	16
Xsze_01717	11.5088	1.38426	0.415154	3.33433	0.000855051	0.00272493	2.56464	4	5	3	7	14	25	22	22
Xsze_01206	17.7553	1.38125	0.386248	3.57606	0.000348807	0.00120889	2.91761	8	6	8	8	43	36	30	17
Xsze_00903	46.5457	1.37266	0.283598	4.84017	1.29725e-06	6.99989e-06	5.15491	21	22	28	14	98	103	90	44
Xsze_02392	4051.74	1.366	0.126437	10.8038	3.30341e-27	2.27605e-25	24.6428	1933	2242	2294	1213	5512	7579	9212	6681
Xsze_00533	18.5903	1.36544	0.37583	3.63314	0.000279997	0.000991357	3.00377	9	13	13	0	39	31	39	26
Xsze_00978	5.96819	1.36145	0.533166	2.55351	0.0106642	0.0257632	1.589	4	4	1	1	3	20	15	10
Xsze_02470	128.694	1.36135	0.230238	5.91279	3.36362e-09	2.77882e-08	7.55614	74	70	58	38	269	277	228	140
Xsze_03652	187.5	1.35985	0.309008	4.40069	1.07906e-05	4.91716e-05	4.30829	74	85	112	66	508	378	242	174
Xsze_02566	251.157	1.35853	0.192493	7.05754	1.6948e-12	2.3169e-11	10.6351	113	158	121	81	511	469	457	325
Xsze_02785	4.97363	1.35704	0.562988	2.41042	0.015934	0.036738	1.43488	4	3	1	0	14	11	6	6
Xsze_01056	243.261	1.35322	0.162105	8.34784	6.95241e-17	1.66327e-15	14.779	111	138	109	95	402	520	505	311
Xsze_01202	56.6725	1.35131	0.214604	6.29674	3.03974e-10	2.90081e-09	8.53748	25	31	26	23	86	116	115	86
Xsze_03269	257.32	1.34974	0.179597	7.51538	5.67467e-14	9.72599e-13	12.0121	126	133	163	69	451	554	518	317
Xsze_02711	12.7035	1.3491	0.399908	3.37352	0.000742125	0.00240058	2.61968	10	5	6	2	20	36	24	15
Xsze_02204	21.113	1.34565	0.456486	2.94784	0.0032	0.00893356	2.04898	11	4	15	6	35	25	87	13
Xsze_00111	557.378	1.33327	0.16101	8.28066	1.22497e-16	2.85138e-15	14.5449	269	313	262	206	1016	1009	1030	830
Xsze_02218	17.9473	1.33114	0.371159	3.58645	0.000335208	0.00117022	2.93173	3	13	15	3	20	45	35	33
Xsze_03171	6.55723	1.33067	0.510438	2.60692	0.00913618	0.0225298	1.64724	3	1	6	1	12	16	8	12
Xsze_02909	50.4645	1.32952	0.274248	4.84787	1.24793e-06	6.78093e-06	5.16871	36	33	15	12	97	92	96	71
Xsze_02779	13.2744	1.32441	0.385786	3.43303	0.000596885	0.00195835	2.70811	7	8	5	4	26	27	20	21
Xsze_01765	6.4892	1.32428	0.49399	2.68078	0.00734505	0.0186881	1.72843	4	4	1	2	12	12	12	11
Xsze_03484	44.7726	1.30985	0.240146	5.4544	4.91398e-08	3.37224e-07	6.47208	27	21	23	14	75	87	90	64
Xsze_02518	82.5234	1.30522	0.547717	2.38301	0.0171717	0.0391766	1.40697	37	42	30	26	324	112	82	46
Xsze_01039	13.3992	1.3031	0.485833	2.6822	0.00731395	0.0186227	1.72996	5	14	4	2	20	60	11	13
Xsze_00389	47.2547	1.30116	0.244116	5.33011	9.81531e-08	6.41627e-07	6.19272	22	28	30	12	73	123	85	60
Xsze_01196	2.98464	1.29818	0.623573	2.08185	0.0373564	0.0759402	1.11953	2	0	0	2	3	8	7	5
Xsze_03029	103.232	1.29384	0.180508	7.16778	7.62239e-13	1.09413e-11	10.9609	57	62	48	34	159	223	222	131
Xsze_01093	122.694	1.29051	0.277654	4.64791	3.35315e-06	1.67901e-05	4.77495	58	79	67	35	102	440	213	166
Xsze_01949	300.898	1.28347	0.13545	9.47559	2.65257e-21	1.02676e-19	18.9885	158	188	156	93	429	562	663	464
Xsze_00627	55.3199	1.28223	0.233114	5.50042	3.78881e-08	2.63686e-07	6.57891	24	24	41	18	76	123	118	78
Xsze_00634	64.1118	1.27899	0.230976	5.53735	3.0708e-08	2.18572e-07	6.6604	27	43	38	18	120	126	103	96
Xsze_02067	23.437	1.27812	0.339099	3.76916	0.000163799	0.000608067	3.21605	16	15	4	9	33	38	61	35
Xsze_03723	4.07222	1.27806	0.607914	2.10237	0.0355208	0.0726657	1.13867	1	5	1	0	2	19	10	4
Xsze_00085	4267.44	1.27774	0.256148	4.98827	6.0921e-07	3.45185e-06	5.46195	2152	2511	2333	1315	9904	4656	7621	6380
Xsze_02789	70.7563	1.27696	0.263804	4.84054	1.29488e-06	6.99989e-06	5.15491	47	41	25	23	148	137	106	96
Xsze_03583	112.132	1.27683	0.246707	5.17548	2.27321e-07	1.40093e-06	5.85358	61	66	57	34	233	155	181	188
Xsze_01057	133.743	1.27667	0.18724	6.81836	9.20864e-12	1.12098e-10	9.9504	68	95	67	37	219	309	270	155
Xsze_01321	21.3269	1.27466	0.314688	4.05054	5.10987e-05	0.000206857	3.68433	11	11	9	9	31	38	43	37
Xsze_03237	10.0646	1.27452	0.420964	3.02762	0.0024649	0.00703527	2.15272	3	8	6	2	15	24	16	18
Xsze_00458	15.0382	1.27393	0.426324	2.98818	0.00280647	0.00793133	2.10065	6	15	6	2	39	32	18	17
Xsze_03343	42.9813	1.27126	0.250319	5.07855	3.80336e-07	2.22455e-06	5.65276	25	20	23	15	47	97	87	75
Xsze_03496	4.71645	1.26813	0.547856	2.31472	0.0206284	0.0460562	1.33671	2	2	3	1	11	11	9	4
Xsze_02108	12.269	1.26601	0.421463	3.00384	0.00266594	0.00756522	2.12118	3	9	7	4	22	39	17	12
Xsze_02138	23.6838	1.26332	0.305327	4.13761	3.50937e-05	0.000145836	3.83614	13	13	9	10	29	44	53	41
Xsze_02976	2.59487	1.2587	0.629562	1.99932	0.0455732	0.0898458	1.0465	2	1	1	0	2	6	8	5
Xsze_01981	9.22502	1.2552	0.438575	2.862	0.00420982	0.0113392	1.94542	2	5	7	3	18	19	18	11
Xsze_03147	39.0134	1.25476	0.252762	4.96421	6.89814e-07	3.88302e-06	5.41083	19	21	23	13	68	75	67	60
Xsze_00185	31.2582	1.24949	0.301739	4.14095	3.45864e-05	0.00014425	3.84089	8	17	25	11	34	81	64	47
Xsze_01773	173.923	1.24831	0.171867	7.26323	3.77959e-13	5.73599e-12	11.2414	95	93	106	53	293	324	360	233
Xsze_01104	174.829	1.2406	0.149884	8.27704	1.2627e-16	2.91946e-15	14.5347	91	99	109	53	256	351	349	264
Xsze_03156	106.309	1.23844	0.255164	4.8535	1.21304e-06	6.61224e-06	5.17965	42	74	68	30	236	190	182	120
Xsze_02398	5.10995	1.23615	0.541008	2.2849	0.0223187	0.0489733	1.31004	3	4	1	1	13	9	10	5
Xsze_03059	139.125	1.23606	0.215691	5.73068	1.0003e-08	7.76134e-08	7.11006	72	89	69	47	264	195	269	215
Xsze_02668	2038.66	1.23554	0.140794	8.77552	1.70116e-18	5.07745e-17	16.2944	978	1109	1272	714	3348	4312	3871	2657
Xsze_00856	20.7929	1.23182	0.348484	3.53479	0.000408096	0.00138648	2.85809	13	12	7	8	16	44	48	41
Xsze_00904	141.127	1.2303	0.237679	5.17629	2.26347e-07	1.39743e-06	5.85467	79	77	81	44	302	297	219	152
Xsze_03483	106.728	1.23009	0.215473	5.70876	1.13803e-08	8.67369e-08	7.0618	44	66	66	37	209	197	183	141
Xsze_02087	1842.15	1.2283	0.141278	8.69421	3.4925e-18	1.01963e-16	15.9916	1022	1229	1001	531	3062	3226	3598	2753
Xsze_02970	23.0791	1.22606	0.351915	3.48397	0.000494042	0.0016492	2.78273	10	12	13	9	55	47	32	24
Xsze_02581	266.043	1.22587	0.148803	8.2382	1.74814e-16	3.91061e-15	14.4078	141	156	138	98	355	482	548	454
Xsze_03698	600.133	1.22539	0.148203	8.2683	1.35885e-16	3.12082e-15	14.5057	310	330	368	201	1021	1243	1052	823
Xsze_02595	335.25	1.22252	0.209714	5.82946	5.56067e-09	4.47582e-08	7.34913	169	187	193	119	671	739	558	349
Xsze_00714	1169.75	1.21944	0.108454	11.2438	2.48318e-29	1.94422e-27	26.7113	598	731	656	397	1677	2201	2533	1712
Xsze_01105	6463.84	1.21648	0.256933	4.73461	2.19473e-06	1.13017e-05	4.94686	2410	2530	4253	3050	10701	8754	14559	10227
Xsze_02700	6.03007	1.21611	0.53649	2.26679	0.023403	0.0510598	1.29192	4	3	3	1	7	27	7	6
Xsze_01485	416.343	1.2157	0.134901	9.01183	2.02648e-19	6.77789e-18	17.1689	215	253	224	150	682	774	825	583
Xsze_03546	104.758	1.21506	0.206986	5.87024	4.35154e-09	3.56082e-08	7.44845	35	59	70	44	168	208	203	145
Xsze_03780	52.3586	1.21492	0.238852	5.08651	3.64705e-07	2.14039e-06	5.66951	27	26	31	20	54	110	112	92
Xsze_01373	26.7371	1.21356	0.299774	4.04823	5.16056e-05	0.000208175	3.68157	12	19	17	6	52	49	51	34
Xsze_00955	542.479	1.21352	0.25724	4.71748	2.38782e-06	1.21867e-05	4.91411	303	328	207	223	1140	1319	796	504
Xsze_02137	8.45468	1.21272	0.440671	2.75198	0.00592353	0.0154595	1.8108	3	5	5	3	12	22	15	12
Xsze_01716	68.3079	1.21093	0.237595	5.0966	3.45807e-07	2.04691e-06	5.6889	49	42	26	21	72	144	152	115
Xsze_02708	4.43452	1.20552	0.582664	2.06898	0.0385479	0.0779785	1.10803	2	3	3	0	9	15	10	1
Xsze_00969	88.5359	1.20283	0.264157	4.55348	5.27648e-06	2.5423e-05	4.59477	41	40	61	33	182	195	148	86
Xsze_01121	1209.88	1.20206	0.161504	7.44293	9.84742e-14	1.63098e-12	11.7876	549	626	751	489	2019	2355	2287	1649
Xsze_02630	2217.05	1.19947	0.143109	8.38155	5.22361e-17	1.28538e-15	14.891	1032	1173	1418	847	3303	4862	4254	2989
Xsze_02048	19.0145	1.19842	0.342059	3.50356	0.000459084	0.0015475	2.81037	10	12	10	6	22	35	56	24
Xsze_02795	260.451	1.19733	0.177902	6.73027	1.69344e-11	1.99109e-10	9.70091	134	147	160	89	480	519	434	343
Xsze_03335	23.8001	1.19709	0.336376	3.55877	0.000372596	0.00128617	2.8907	15	14	11	7	41	27	48	45
Xsze_01721	87.089	1.19534	0.236929	5.04512	4.53226e-07	2.61974e-06	5.58174	32	58	43	40	123	126	185	158
Xsze_00427	29.8585	1.19355	0.314388	3.79644	0.000146791	0.000549669	3.2599	15	20	17	8	62	44	43	51
Xsze_03047	45.7877	1.19233	0.301785	3.95093	7.78466e-05	0.000303832	3.51737	27	20	30	14	106	79	72	52
Xsze_01777	52.5662	1.19133	0.216204	5.51023	3.58362e-08	2.50417e-07	6.60134	29	37	25	17	73	119	102	74
Xsze_02543	19832.3	1.18996	0.123838	9.60904	7.32312e-22	3.11459e-20	19.5066	9554	11784	12189	7137	30001	35224	40400	30090
Xsze_02712	5.34072	1.18918	0.516194	2.30375	0.0212367	0.0471394	1.32662	2	4	3	1	9	14	8	8
Xsze_01123	1769.46	1.18682	0.196728	6.03283	1.61111e-09	1.39454e-08	7.85557	727	853	1208	737	3034	3097	3428	2498
Xsze_02539	110.06	1.18414	0.246605	4.80179	1.57255e-06	8.3217e-06	5.07979	38	48	72	56	190	225	202	138
Xsze_03700	711.741	1.18406	0.15544	7.61746	2.5871e-14	4.64196e-13	12.3333	361	449	430	234	1242	1175	1383	1021
Xsze_03201	9.77605	1.18401	0.470507	2.51646	0.0118539	0.0284181	1.54641	7	2	5	4	12	37	12	11
Xsze_02778	8.54364	1.18252	0.4529	2.611	0.00902778	0.0222944	1.6518	4	6	6	1	15	23	18	7
Xsze_00214	51.7306	1.18068	0.218731	5.39787	6.74362e-08	4.52861e-07	6.34403	26	29	30	20	81	106	98	71
Xsze_02784	3.82974	1.17865	0.576024	2.04618	0.0407388	0.081596	1.08833	1	4	2	0	7	6	7	8
Xsze_00489	225.616	1.17299	0.273161	4.29415	1.75366e-05	7.66671e-05	4.11539	151	150	109	59	513	450	390	187
Xsze_01756	131.441	1.17164	0.166971	7.01699	2.26695e-12	3.00371e-11	10.5223	82	80	69	42	202	283	250	173
Xsze_00916	71.2943	1.16955	0.244725	4.77905	1.76128e-06	9.23532e-06	5.03455	36	45	38	27	58	174	162	114
Xsze_02578	10.6623	1.16784	0.441316	2.64627	0.00813851	0.0204055	1.69025	3	6	5	6	9	29	14	23
Xsze_02390	1232.36	1.16744	0.183027	6.37849	1.78845e-10	1.75533e-09	8.75564	627	789	743	409	1156	2409	2823	2208
Xsze_01383	94.3827	1.16089	0.180025	6.44851	1.12956e-10	1.13782e-09	8.94393	55	62	57	25	144	189	187	131
Xsze_00818	7.39903	1.15781	0.479547	2.41438	0.0157622	0.0364189	1.43867	1	3	7	3	7	17	15	14
Xsze_02388	287.315	1.15498	0.184843	6.24842	4.14624e-10	3.87095e-09	8.41218	141	166	197	96	291	604	600	501
Xsze_03708	47.0851	1.15496	0.322135	3.58534	0.000336639	0.00117381	2.9304	26	23	30	16	103	120	66	36
Xsze_03354	43.8145	1.15384	0.238969	4.8284	1.37636e-06	7.37413e-06	5.13229	16	32	22	20	58	94	89	62
Xsze_00492	1091.91	1.15178	0.213402	5.39724	6.76755e-08	4.53584e-07	6.34334	516	726	392	548	1412	2221	2532	1449
Xsze_01033	77.4288	1.15131	0.365955	3.14605	0.00165493	0.00494041	2.30624	37	53	46	23	50	346	122	71
Xsze_00901	159.349	1.1492	0.180278	6.37461	1.83425e-10	1.79008e-09	8.74713	92	105	83	54	278	342	276	192
Xsze_01041	24.5209	1.14889	0.382761	3.00158	0.00268583	0.00760912	2.11867	17	16	10	7	28	97	37	20
Xsze_03236	14.2635	1.14538	0.418923	2.7341	0.00625519	0.0162268	1.78977	9	12	4	4	7	37	32	28
Xsze_01107	7107.03	1.14381	0.176864	6.46717	9.9853e-11	1.01473e-09	8.99365	3339	3632	4789	2841	11970	11892	14225	9886
Xsze_02057	43.9829	1.14371	0.287246	3.98164	6.84422e-05	0.000271953	3.56551	26	32	19	14	72	54	79	87
Xsze_03763	24.5846	1.14103	0.305039	3.74059	0.000183588	0.000677152	3.16931	10	14	16	10	37	37	58	36
Xsze_02374	40.9127	1.14033	0.24029	4.74562	2.07873e-06	1.07365e-05	4.96914	25	21	25	14	55	94	76	58
Xsze_00043	21.9764	1.13733	0.299867	3.79278	0.000148973	0.000557233	3.25396	12	16	12	6	29	44	46	34
Xsze_01320	292.375	1.13589	0.170092	6.67808	2.42086e-11	2.78925e-10	9.55451	155	199	163	101	513	463	554	425
Xsze_03235	39.5838	1.13487	0.260435	4.3576	1.31497e-05	5.89084e-05	4.22982	16	29	27	12	48	105	77	50
Xsze_00273	57.1468	1.13477	0.221054	5.13343	2.84503e-07	1.70158e-06	5.76915	28	43	28	21	96	109	114	71
Xsze_02966	198.935	1.13459	0.265149	4.27905	1.8769e-05	8.14346e-05	4.08919	71	125	132	81	281	213	455	380
Xsze_02085	1235.02	1.13323	0.123653	9.16459	4.97372e-20	1.73076e-18	17.7618	697	818	768	372	1812	2653	2399	1610
Xsze_02683	9.39698	1.13247	0.437515	2.58842	0.00964176	0.0236749	1.62571	4	9	3	3	8	21	19	19
Xsze_03105	634.752	1.13166	0.174686	6.47823	9.28046e-11	9.48699e-10	9.02287	315	373	392	245	1155	1270	1151	723
Xsze_03790	111.716	1.13146	0.189731	5.9635	2.46892e-09	2.08979e-08	7.6799	62	70	64	39	194	192	226	143
Xsze_03308	27.8187	1.12878	0.302832	3.72741	0.000193458	0.000709004	3.14935	21	14	15	8	30	57	74	36
Xsze_03697	1382.35	1.12694	0.148222	7.60311	2.89104e-14	5.16044e-13	12.2873	705	900	900	452	2361	2411	2618	1893
Xsze_02109	10.4612	1.12359	0.49456	2.2719	0.0230925	0.0504462	1.29717	7	7	5	2	8	50	10	12
Xsze_00750	946.089	1.12323	0.162034	6.93207	4.1472e-12	5.23337e-11	10.2812	513	600	535	350	1735	1699	1763	1154
Xsze_00744	778.89	1.12025	0.123694	9.05659	1.34598e-19	4.59099e-18	17.3381	417	520	391	316	1055	1618	1628	1041
Xsze_01038	19.9433	1.11392	0.398456	2.79559	0.00518049	0.0137072	1.86305	9	13	12	7	20	81	31	16
Xsze_03165	5.59489	1.11189	0.544365	2.04254	0.041098	0.0822198	1.08502	3	3	1	3	16	10	8	4
Xsze_00272	257.462	1.109	0.171325	6.47312	9.59997e-11	9.78459e-10	9.00946	134	155	166	93	432	565	457	296
Xsze_01115	2911.64	1.10802	0.169393	6.54114	6.10519e-11	6.45165e-10	9.19033	1407	1580	1889	1210	4870	4781	5641	4149
Xsze_03803	30.4364	1.10771	0.302939	3.65653	0.000255653	0.000912669	3.03969	23	15	14	11	53	76	48	32
Xsze_00426	42.2203	1.10384	0.304596	3.62395	0.000290133	0.00102514	2.98922	14	19	34	19	85	64	74	56
Xsze_00976	2.87344	1.10297	0.618558	1.78313	0.0745656	0.136502	0.864862	1	2	1	1	5	11	4	2
Xsze_03654	628.806	1.10087	0.180724	6.09147	1.11876e-09	9.83198e-09	8.00736	378	345	368	238	1111	1263	1211	671
Xsze_00748	1119.61	1.10082	0.171769	6.40872	1.46746e-10	1.4527e-09	8.83782	655	718	615	405	2073	1773	1978	1566
Xsze_00274	203.142	1.09987	0.168746	6.51794	7.12776e-11	7.41846e-10	9.12969	95	123	130	83	314	398	428	241
Xsze_03699	2098.55	1.09847	0.159309	6.8952	5.37901e-12	6.73843e-11	10.1714	1185	1259	1318	738	3653	3328	3955	2978
Xsze_02710	22.7783	1.09664	0.331935	3.30376	0.000953972	0.00301231	2.5211	12	12	18	6	45	51	38	22
Xsze_00990	291.772	1.09176	0.197584	5.52554	3.28479e-08	2.32364e-07	6.63383	156	194	158	114	547	631	478	307
Xsze_03696	2444.47	1.0897	0.138808	7.8504	4.14705e-15	8.02617e-14	13.0955	1337	1618	1569	806	4124	4461	4498	3236
Xsze_02577	32.1285	1.08872	0.311131	3.49923	0.000466606	0.00156978	2.80416	19	17	16	14	70	46	57	38
Xsze_00805	36.2182	1.0848	0.277381	3.91085	9.19704e-05	0.000355598	3.44904	18	22	24	13	66	80	67	34
Xsze_00275	657.983	1.08445	0.183123	5.92196	3.18119e-09	2.6468e-08	7.57728	347	448	403	229	1264	1262	1105	748
Xsze_01710	22.0015	1.08393	0.364891	2.97055	0.0029727	0.00836678	2.07744	14	12	14	6	54	41	33	19
Xsze_01962	6244.31	1.08299	0.13602	7.96197	1.69327e-15	3.43135e-14	13.4645	3270	3891	4113	2253	10350	12080	11274	8071
Xsze_01064	201.578	1.08206	0.190992	5.66549	1.46608e-08	1.09797e-07	6.95941	121	134	99	78	369	365	381	231
Xsze_03364	2.48703	1.08075	0.646961	1.6705	0.0948211	0.167775	0.775272	1	2	0	1	8	5	4	1
Xsze_00430	21.2911	1.08049	0.313734	3.44396	0.000573266	0.00188986	2.72357	14	11	14	6	37	38	37	31
Xsze_00585	64.0594	1.07949	0.270268	3.99416	6.49252e-05	0.000259174	3.58641	29	45	35	27	52	107	163	118
Xsze_02013	143.101	1.07931	0.167451	6.44551	1.15212e-10	1.15715e-09	8.93661	84	93	99	39	203	281	296	193
Xsze_03692	81.0597	1.07213	0.231657	4.62809	3.69058e-06	1.84261e-05	4.73457	32	61	66	21	115	192	156	96
Xsze_00429	84.6755	1.06873	0.204203	5.23367	1.66173e-07	1.04274e-06	5.98182	49	47	54	32	144	176	144	103
Xsze_02389	2785.82	1.06794	0.195657	5.45823	4.80895e-08	3.31864e-07	6.47904	1413	1829	1879	964	3081	4006	6477	5106
Xsze_03038	70.8176	1.06666	0.197923	5.38924	7.07557e-08	4.73308e-07	6.32486	34	47	46	27	92	139	157	94
Xsze_02632	3870.37	1.06588	0.130426	8.17228	3.02618e-16	6.59821e-15	14.1806	2068	2187	2506	1567	5764	7860	7155	5204
Xsze_00298	16.3184	1.0649	0.33514	3.17748	0.0014856	0.00448937	2.34781	10	12	8	5	23	35	31	23
Xsze_02594	249.659	1.06332	0.185387	5.7357	9.71115e-09	7.5519e-08	7.12194	144	155	148	94	441	525	450	261
Xsze_01117	277.949	1.06315	0.162035	6.56126	5.33549e-11	5.79835e-10	9.2367	152	147	181	116	405	619	477	370
Xsze_01410	49.8606	1.06207	0.248319	4.27705	1.89385e-05	8.2067e-05	4.08583	30	20	33	22	62	86	101	84
Xsze_01067	443.567	1.06067	0.189036	5.61095	2.01224e-08	1.48123e-07	6.82938	271	302	220	170	756	1038	738	463
Xsze_03748	69.6511	1.06002	0.27148	3.90458	9.43898e-05	0.000364544	3.43825	35	49	50	19	153	123	104	78
Xsze_03777	61.4704	1.05654	0.211167	5.00333	5.63496e-07	3.20337e-06	5.49439	28	44	30	30	79	126	113	94
Xsze_02416	197.027	1.0565	0.150514	7.01923	2.231e-12	2.96749e-11	10.5276	101	126	109	89	264	366	387	298
Xsze_02225	3.36348	1.05517	0.597022	1.76738	0.0771642	0.140577	0.852086	0	2	2	2	6	10	4	4
Xsze_01525	186.432	1.0527	0.164891	6.38419	1.72302e-10	1.69594e-09	8.77059	110	127	100	71	276	306	409	254
Xsze_02409	62.8931	1.05186	0.232427	4.52555	6.02393e-06	2.87032e-05	4.54207	37	38	38	23	118	114	96	85
Xsze_00428	84.4898	1.05011	0.212401	4.94399	7.65397e-07	4.27357e-06	5.36921	35	43	65	38	118	171	154	122
Xsze_03003	184.241	1.04898	0.192273	5.45568	4.87864e-08	3.35467e-07	6.47435	87	141	115	65	321	399	310	204
Xsze_02742	20.7927	1.04879	0.37054	2.83043	0.00464861	0.0124047	1.90641	15	12	11	6	51	37	25	23
Xsze_03163	16.1452	1.04838	0.35624	2.94291	0.00325148	0.00906257	2.04275	6	14	5	9	19	37	34	21
Xsze_01114	637.156	1.04766	0.165898	6.31507	2.70039e-10	2.58412e-09	8.58769	309	370	431	268	1022	1068	1290	845
Xsze_02709	9.27601	1.04579	0.428366	2.44136	0.0146322	0.0342214	1.4657	3	10	5	2	16	19	16	13
Xsze_03399	67.7905	1.04421	0.333702	3.12917	0.00175302	0.00520167	2.28386	36	39	43	26	163	160	83	45
Xsze_03481	25.8689	1.04023	0.299126	3.47755	0.00050601	0.00168588	2.77317	16	11	13	14	39	45	55	33
Xsze_03420	20.6957	1.03791	0.370932	2.79812	0.00514005	0.0136316	1.86545	12	4	11	14	25	55	35	26
Xsze_03132	243.383	1.03634	0.146245	7.08637	1.37675e-12	1.90478e-11	10.7202	139	167	124	104	295	532	455	356
Xsze_01975	9.94701	1.03479	0.415828	2.48851	0.0128278	0.0304771	1.51603	4	8	5	4	10	18	21	19
Xsze_01594	782.489	1.0336	0.139783	7.39428	1.42178e-13	2.25716e-12	11.6464	405	569	475	293	1223	1277	1568	1093
Xsze_03630	41.5723	1.03162	0.248457	4.1521	3.29438e-05	0.000137565	3.86149	21	31	27	13	74	74	71	56
Xsze_02911	227.964	1.03144	0.167445	6.15991	7.2784e-10	6.5639e-09	8.18284	143	169	103	89	365	417	411	312
Xsze_02631	6238.16	1.02948	0.160027	6.4332	1.24945e-10	1.25127e-09	8.90265	3257	3503	4304	2557	10093	10417	12068	8492
Xsze_02776	4.05952	1.02804	0.567405	1.81184	0.0700116	0.129463	0.887854	1	4	2	1	10	8	5	5
Xsze_02101	18.7591	1.02792	0.366435	2.80519	0.00502869	0.0133568	1.8743	4	10	19	7	27	28	34	35
Xsze_02629	423.882	1.02667	0.20183	5.0868	3.64159e-07	2.14039e-06	5.66951	212	237	299	175	724	585	861	596
Xsze_00325	5.16509	1.02654	0.531395	1.93179	0.053386	0.103149	0.986535	3	1	4	2	6	10	7	12
Xsze_01577	101.985	1.02583	0.184409	5.56282	2.65446e-08	1.92114e-07	6.71644	65	67	61	34	166	181	198	131
Xsze_03555	3.00576	1.02546	0.630772	1.62573	0.104008	0.180599	0.743285	0	0	3	2	3	11	3	5
Xsze_00042	39.7499	1.02353	0.258623	3.95762	7.56993e-05	0.000296968	3.52729	30	18	25	14	45	92	80	54
Xsze_00736	46.3094	1.02136	0.278469	3.66778	0.000244665	0.000875256	3.05787	29	34	25	15	53	139	60	66
Xsze_01851	555.36	1.02107	0.18279	5.58603	2.32323e-08	1.69927e-07	6.76974	320	356	283	250	645	1446	856	811
Xsze_02391	5979.66	1.01791	0.151122	6.73566	1.63189e-11	1.92529e-10	9.7155	3319	3966	4068	2086	6442	10842	12881	9849
Xsze_00284	357.687	1.01611	0.146704	6.92625	4.32133e-12	5.43321e-11	10.2649	227	279	187	118	543	720	661	456
Xsze_03570	10.9451	1.01557	0.412395	2.46261	0.0137931	0.0324794	1.48839	7	4	8	4	18	28	14	14
Xsze_02680	13.586	1.0145	0.427175	2.3749	0.0175537	0.0399423	1.39857	10	9	5	5	6	28	42	21
Xsze_02633	4015.72	1.00976	0.144272	6.99904	2.57724e-12	3.33781e-11	10.4765	2176	2376	2781	1586	6075	6664	8010	5642
Xsze_03608	59.0743	1.00731	0.227373	4.43022	9.41365e-06	4.37062e-05	4.35946	36	43	43	13	97	116	110	72
Xsze_01224	21.7145	1.0048	0.323233	3.10859	0.00187983	0.00553032	2.25725	10	18	11	9	23	61	34	31
Xsze_00854	87.7936	1.00427	0.189201	5.30796	1.10857e-07	7.15173e-07	6.14559	53	61	44	37	130	148	178	122
Xsze_02387	1153.81	1.00306	0.197197	5.08659	3.64566e-07	2.14039e-06	5.66951	568	753	747	486	995	2340	2365	2064
Xsze_00956	176.012	1.00156	0.151294	6.6199	3.59433e-11	4.02028e-10	9.39574	95	128	96	75	252	372	323	223
Xsze_03523	3.95139	0.99997	0.558838	1.78937	0.0735546	0.135	0.869665	2	3	2	1	4	10	6	8
Xsze_03215	250.237	0.996892	0.168421	5.91906	3.2379e-09	2.68139e-08	7.57164	138	146	151	116	273	487	524	386
Xsze_01120	504.26	0.993952	0.186505	5.32935	9.85669e-08	6.43112e-07	6.19171	262	259	377	214	825	851	919	691
Xsze_03207	9.95537	0.993373	0.431731	2.30091	0.021397	0.0473045	1.3251	3	3	7	7	17	18	17	13
Xsze_01113	1409.84	0.992114	0.174456	5.68688	1.29378e-08	9.75291e-08	7.01087	722	801	1018	589	2326	2261	2726	1874
Xsze_01270	71.0549	0.99068	0.218946	4.52476	6.04644e-06	2.87707e-05	4.54105	35	60	35	30	79	123	157	114
Xsze_01087	122.306	0.986534	0.17826	5.53425	3.1256e-08	2.22014e-07	6.65362	74	75	82	45	185	269	196	158
Xsze_03313	72.227	0.984732	0.253348	3.88687	0.000101545	0.000389557	3.40943	24	46	55	34	115	105	127	118
Xsze_00287	272.8	0.983278	0.19542	5.03162	4.86363e-07	2.79254e-06	5.554	180	199	153	91	515	482	441	328
Xsze_02719	3.32014	0.979544	0.609902	1.60607	0.108259	0.185826	0.730894	0	5	2	0	5	12	4	4
Xsze_00186	36.558	0.976187	0.253638	3.84874	0.000118729	0.000450477	3.34633	15	26	21	19	52	79	62	48
Xsze_03439	116.361	0.975698	0.178766	5.45795	4.81661e-08	3.31864e-07	6.47904	58	73	80	51	144	232	252	148
Xsze_03214	229.254	0.975664	0.17706	5.51035	3.58118e-08	2.50417e-07	6.60134	111	139	134	120	308	397	461	335
Xsze_01280	59.2385	0.975301	0.208822	4.67049	3.00483e-06	1.52117e-05	4.81782	36	43	35	21	85	133	97	78
Xsze_02346	2.93945	0.973288	0.62336	1.56136	0.11844	0.200503	0.697878	1	5	0	0	7	5	5	4
Xsze_03239	30.1103	0.971881	0.269299	3.60893	0.000307468	0.00108306	2.96535	15	20	21	12	39	68	62	34
Xsze_03651	171.443	0.969899	0.287294	3.37598	0.000735534	0.0023815	2.62315	93	106	118	66	414	312	219	150
Xsze_02751	5.91316	0.96837	0.521273	1.8577	0.0632113	0.118852	0.924992	1	4	4	3	15	11	8	5
Xsze_03017	13.1029	0.967651	0.37177	2.60282	0.00924604	0.0227844	1.64236	7	7	11	4	18	27	20	22
Xsze_03172	21.8362	0.967316	0.303058	3.19186	0.00141362	0.00428313	2.36824	15	11	12	10	29	40	40	34
Xsze_02360	4.23686	0.965875	0.553417	1.74529	0.0809337	0.146437	0.834348	3	4	1	1	3	12	10	6
Xsze_01655	12.4978	0.962725	0.481558	1.99919	0.045588	0.0898458	1.0465	5	9	6	6	28	4	27	20
Xsze_03491	29.9994	0.961802	0.26709	3.60104	0.000316952	0.00111191	2.95393	20	18	20	10	42	51	63	42
Xsze_02493	4.49418	0.96138	0.544572	1.76539	0.077499	0.140963	0.850894	4	1	2	2	4	9	10	8
Xsze_03062	4.09824	0.959928	0.552369	1.73784	0.0822391	0.148177	0.82922	2	4	3	0	4	11	9	6
Xsze_02049	56.7315	0.95916	0.214185	4.47818	7.52837e-06	3.5286e-05	4.4524	29	44	36	21	78	93	109	90
Xsze_01964	1518.32	0.957771	0.153977	6.22022	4.96454e-10	4.58521e-09	8.33864	817	924	1100	614	2463	2856	2670	1886
Xsze_02023	3.84652	0.957702	0.568939	1.68331	0.0923146	0.164184	0.78467	2	4	1	1	3	8	7	9
Xsze_01118	549.207	0.95703	0.17615	5.43304	5.5401e-08	3.76443e-07	6.4243	304	331	421	202	921	885	1017	721
Xsze_03592	22.2948	0.955861	0.30887	3.0947	0.0019701	0.00575657	2.23984	12	15	18	6	31	34	51	32
Xsze_02322	187.405	0.95531	0.175899	5.43102	5.60315e-08	3.79978e-07	6.42024	112	135	108	74	323	305	337	242
Xsze_01620	44.635	0.951963	0.271616	3.50481	0.000456927	0.00154325	2.81156	30	29	18	22	71	60	100	58
Xsze_03786	248.513	0.951338	0.208566	4.56134	5.0829e-06	2.45935e-05	4.60918	114	184	177	97	406	587	416	238
Xsze_00164	123.626	0.948252	0.186312	5.08959	3.58836e-07	2.11676e-06	5.67433	68	85	94	41	131	282	241	174
Xsze_01772	115.189	0.947464	0.179486	5.27877	1.30052e-07	8.31221e-07	6.08028	68	72	73	49	157	192	203	190
Xsze_03559	9.38496	0.946063	0.422703	2.23813	0.0252128	0.0545934	1.26286	7	8	3	3	14	23	17	10
Xsze_03526	3.43428	0.9446	0.580383	1.62755	0.103621	0.180087	0.744517	1	2	3	1	4	5	9	6
Xsze_02143	28.2468	0.943114	0.318344	2.96256	0.00305089	0.00857286	2.06687	17	21	12	13	57	59	35	31
Xsze_03158	73.5375	0.941572	0.36047	2.61207	0.00899966	0.0222469	1.65273	57	65	34	16	200	93	88	76
Xsze_01119	1465.74	0.941075	0.179764	5.23506	1.64935e-07	1.03876e-06	5.98348	744	893	1126	594	2452	2269	2729	1953
Xsze_01845	3084.82	0.940649	0.201153	4.67628	2.92128e-06	1.48434e-05	4.82847	1430	1867	2424	1304	3267	4898	7014	5080
Xsze_03494	3.4826	0.940523	0.58238	1.61496	0.106319	0.183512	0.736335	1	1	4	1	6	8	5	5
Xsze_01776	47.0953	0.939306	0.229385	4.09489	4.22367e-05	0.000172809	3.76243	32	29	33	15	70	97	89	55
Xsze_00918	230.786	0.939288	0.155051	6.05794	1.37879e-09	1.20251e-08	7.91991	154	159	132	89	334	509	399	275
Xsze_01112	364.339	0.938452	0.152973	6.13473	8.53017e-10	7.63284e-09	8.11731	184	222	257	166	524	658	665	512
Xsze_00375	3.00205	0.938348	0.601167	1.56088	0.118553	0.200596	0.697677	2	1	2	1	2	8	8	4
Xsze_01647	496.773	0.938166	0.119664	7.83998	4.50622e-15	8.6244e-14	13.0643	286	357	312	198	723	946	952	621
Xsze_01065	131.508	0.937582	0.169877	5.51918	3.40584e-08	2.40433e-07	6.61901	80	93	76	54	210	242	241	160
Xsze_02489	1221.54	0.937464	0.168928	5.54949	2.86497e-08	2.05622e-07	6.68693	829	856	780	400	2128	2114	2153	1465
Xsze_01106	2889.83	0.937161	0.164818	5.68603	1.30025e-08	9.78029e-08	7.00965	1585	1672	1955	1321	4610	4657	5426	3894
Xsze_00059	9.54309	0.936806	0.448478	2.08886	0.0367206	0.0748535	1.12579	1	9	10	2	10	26	19	12
Xsze_00957	27.3415	0.936447	0.279126	3.35493	0.000793849	0.00255289	2.59297	15	22	15	11	30	66	49	38
Xsze_01285	27.4282	0.935321	0.290645	3.21809	0.00129049	0.0039381	2.40471	17	19	15	11	42	44	40	49
Xsze_00851	6.70934	0.934696	0.509557	1.83433	0.0666048	0.124163	0.906007	4	5	2	3	14	13	4	12
Xsze_00784	930.854	0.933853	0.172676	5.40813	6.36851e-08	4.30187e-07	6.36634	535	715	589	340	1640	1373	1696	1221
Xsze_03338	52.6102	0.933564	0.273771	3.41002	0.00064959	0.00211917	2.67384	22	45	25	27	93	120	76	54
Xsze_01589	133.686	0.933147	0.168297	5.54463	2.94575e-08	2.10542e-07	6.67666	88	101	66	55	158	283	261	181
Xsze_01978	16.3183	0.93222	0.369686	2.52165	0.0116805	0.0280219	1.5525	6	12	12	7	16	51	25	20
Xsze_01222	4.90046	0.930481	0.55991	1.66184	0.0965448	0.170022	0.769496	1	2	5	2	7	3	15	8
Xsze_00756	127.438	0.930338	0.301488	3.08582	0.0020299	0.00590126	2.22906	43	59	89	81	113	223	246	251
Xsze_02977	82.6157	0.929557	0.200832	4.62852	3.68282e-06	1.84141e-05	4.73485	39	68	57	30	118	162	174	92
Xsze_02098	15.7974	0.927938	0.361708	2.56543	0.0103047	0.0251771	1.599	9	7	11	8	21	32	39	14
Xsze_01111	1142.25	0.92775	0.134843	6.88023	5.97561e-12	7.43176e-11	10.1289	641	708	843	455	1679	2163	2048	1512
Xsze_02025	4.2432	0.927465	0.556122	1.66774	0.0953681	0.168543	0.773289	1	3	4	1	7	11	4	7
Xsze_01766	17.4882	0.927017	0.347717	2.66601	0.00767564	0.0194288	1.71155	9	12	9	9	31	39	30	15
Xsze_03694	372.562	0.926945	0.161982	5.7225	1.04966e-08	8.07158e-08	7.09304	198	238	298	136	569	720	659	470
Xsze_01963	3074.29	0.926864	0.158559	5.84555	5.04904e-09	4.07352e-08	7.39003	1690	1900	2299	1225	5066	5634	5324	3781
Xsze_02628	1303.9	0.926567	0.181331	5.10981	3.22486e-07	1.91876e-06	5.71698	615	779	955	611	1943	2004	2544	1884
Xsze_03609	270.832	0.925151	0.191549	4.82985	1.36636e-06	7.33192e-06	5.13478	176	155	185	107	481	480	475	305
Xsze_01989	46.342	0.923769	0.24982	3.69773	0.000217535	0.000786369	3.10437	26	33	37	13	56	70	105	73
Xsze_02638	1435.35	0.92195	0.164372	5.60892	2.03598e-08	1.49551e-07	6.82521	727	864	1004	674	2040	2298	2912	2014
Xsze_02045	7.93862	0.920811	0.465006	1.98021	0.0476798	0.0936335	1.02857	6	3	5	3	18	12	12	9
Xsze_02340	154.625	0.919863	0.204159	4.50561	6.61813e-06	3.1275e-05	4.5048	101	123	109	39	190	365	315	168
Xsze_02259	18.2609	0.91777	0.352946	2.60031	0.00931388	0.0229025	1.64012	8	14	18	3	32	27	38	23
Xsze_03213	5463.64	0.917004	0.199417	4.59842	4.25708e-06	2.10713e-05	4.67631	3028	3773	3736	2175	9919	6838	9829	7721
Xsze_03408	16.9501	0.916982	0.347593	2.63809	0.00833735	0.0208585	1.68072	5	12	16	6	27	32	34	19
Xsze_02957	18.1615	0.913283	0.319262	2.86061	0.00422833	0.0113802	1.94385	8	14	13	7	25	37	35	23
Xsze_00219	9781.96	0.912425	0.229963	3.96771	7.25665e-05	0.000286688	3.54259	6157	6736	6158	3736	21006	13081	14517	12145
Xsze_00301	5.09986	0.912357	0.548999	1.66186	0.0965416	0.170022	0.769496	4	1	2	3	12	7	5	8
Xsze_02203	87.7422	0.912283	0.287703	3.17091	0.0015196	0.0045641	2.34065	45	63	63	33	135	121	258	69
Xsze_02122	80.8662	0.910279	0.22376	4.06811	4.7396e-05	0.000193001	3.71444	34	50	72	32	126	140	145	109
Xsze_02461	1566.6	0.909593	0.206487	4.40508	1.05745e-05	4.83145e-05	4.31592	1130	1162	878	535	3026	2318	2571	1943
Xsze_00481	4.2072	0.907119	0.642853	1.41108	0.15822	0.254705	0.593962	0	2	4	2	1	27	4	2
Xsze_03185	5.99292	0.905325	0.485079	1.86635	0.0619928	0.11715	0.931256	3	4	3	3	9	12	12	7
Xsze_00068	49.9376	0.905129	0.229113	3.95057	7.79645e-05	0.000303832	3.51737	40	30	31	16	71	86	99	68
Xsze_00268	3205.93	0.899105	0.39571	2.27213	0.0230788	0.0504462	1.29717	2226	2805	633	1518	3572	8092	5628	4320
Xsze_01116	466.41	0.897994	0.185422	4.84298	1.27906e-06	6.92824e-06	5.15938	248	257	337	225	749	761	829	627
Xsze_02627	384.38	0.897905	0.148266	6.05606	1.39497e-09	1.21355e-08	7.91594	244	246	209	187	515	686	731	541
Xsze_03189	262.618	0.897602	0.17755	5.05548	4.29312e-07	2.48643e-06	5.60442	165	205	167	90	435	384	494	354
Xsze_01585	39.6923	0.896049	0.251321	3.56536	0.000363359	0.00125554	2.90117	24	23	24	20	50	64	90	53
Xsze_01066	236.46	0.892643	0.167667	5.3239	1.01568e-07	6.60194e-07	6.18033	137	195	146	87	397	405	411	294
Xsze_00484	2.78104	0.890371	0.62389	1.42713	0.153543	0.248238	0.605132	1	4	1	0	5	9	2	4
Xsze_01108	317.95	0.889235	0.136984	6.49152	8.49735e-11	8.73831e-10	9.05857	184	200	221	140	417	620	545	461
Xsze_02790	11.674	0.88573	0.409385	2.16356	0.030498	0.0641035	1.19312	5	10	8	4	22	30	14	11
Xsze_01162	134.299	0.885241	0.165768	5.34025	9.28161e-08	6.10212e-07	6.21452	78	93	97	51	207	244	237	172
Xsze_02523	504.179	0.884629	0.120476	7.3428	2.09171e-13	3.26061e-12	11.4867	316	346	316	213	712	884	917	707
Xsze_00183	29.2015	0.884381	0.312678	2.82841	0.004678	0.0124734	1.90401	22	14	21	11	23	76	63	36
Xsze_02044	11.7794	0.883225	0.411968	2.14392	0.0320394	0.0667326	1.17566	9	10	4	4	25	17	23	11
Xsze_02801	42.0955	0.882187	0.249128	3.54109	0.000398474	0.00135781	2.86716	27	35	27	12	68	87	59	57
Xsze_02996	174.337	0.881542	0.151723	5.81021	6.23955e-09	4.9873e-08	7.30213	109	124	109	72	231	384	308	211
Xsze_00785	1538.25	0.881328	0.142788	6.17227	6.73153e-10	6.08665e-09	8.21562	997	1155	983	560	2521	2680	2676	1900
Xsze_01608	46.1696	0.87531	0.243068	3.6011	0.000316879	0.00111191	2.95393	22	32	36	19	76	94	76	51
Xsze_02417	220.84	0.875048	0.209941	4.16806	3.07198e-05	0.000128747	3.89026	126	122	138	118	349	307	420	313
Xsze_01351	34.9589	0.873791	0.274351	3.18494	0.00144785	0.00438299	2.35823	20	26	16	19	35	85	55	53
Xsze_02626	188.033	0.871972	0.152819	5.70592	1.15719e-08	8.80025e-08	7.05551	127	122	124	75	217	406	344	256
Xsze_01015	43.9967	0.870585	0.228298	3.81337	0.000137084	0.000514437	3.28867	22	31	31	20	52	93	78	62
Xsze_03324	22.5211	0.870209	0.350559	2.48235	0.0130521	0.0309246	1.5097	9	22	15	8	23	73	31	26
Xsze_02086	1614.79	0.869662	0.133088	6.53448	6.3833e-11	6.66378e-10	9.17628	1036	1201	1080	586	2495	2663	2980	2105
Xsze_03268	3.72616	0.868063	0.56657	1.53214	0.125488	0.209654	0.678496	1	3	2	2	4	11	7	4
Xsze_01161	788.89	0.866695	0.147739	5.86638	4.45403e-09	3.62746e-08	7.4404	535	617	439	307	1098	1206	1545	1155
Xsze_03511	42.1407	0.866042	0.295049	2.93525	0.00333278	0.00925175	2.03378	27	31	21	19	90	57	69	46
Xsze_00256	689.829	0.862817	0.122287	7.05566	1.71788e-12	2.33825e-11	10.6311	403	527	491	254	953	1397	1261	836
Xsze_01645	39.6024	0.862129	0.257492	3.34818	0.000813434	0.00260677	2.5839	21	38	22	15	38	91	82	52
Xsze_01827	90.8457	0.861952	0.175721	4.90522	9.33226e-07	5.15218e-06	5.28801	61	62	57	37	115	161	180	127
Xsze_02444	13.5025	0.860249	0.373259	2.3047	0.0211836	0.0470822	1.32714	9	6	6	9	20	25	25	16
Xsze_01778	55.1457	0.855432	0.226619	3.77476	0.000160163	0.000595854	3.22486	28	37	43	23	89	91	90	77
Xsze_00713	312.012	0.855269	0.195098	4.38379	1.16633e-05	5.28683e-05	4.2768	188	201	199	146	554	466	578	360
Xsze_01516	394.672	0.852353	0.133456	6.38678	1.69412e-10	1.67228e-09	8.77669	240	285	274	155	596	696	715	498
Xsze_02880	33.511	0.850799	0.267866	3.17622	0.0014921	0.00450507	2.3463	25	21	15	17	45	60	52	54
Xsze_02385	2.86412	0.850534	0.603731	1.4088	0.158895	0.255315	0.592924	2	1	2	1	2	6	7	5
Xsze_03695	627.556	0.850068	0.182762	4.65124	3.29948e-06	1.65454e-05	4.78132	339	449	469	254	1035	854	1157	868
Xsze_03131	114.746	0.847571	0.18848	4.49687	6.89603e-06	3.24991e-05	4.48813	55	97	69	54	143	192	202	188
Xsze_03341	79.384	0.846773	0.215376	3.93161	8.43787e-05	0.000328087	3.48401	51	60	56	27	76	191	161	98
Xsze_00982	8.44051	0.84645	0.435924	1.94174	0.052169	0.101081	0.99533	3	8	6	3	11	21	17	8
Xsze_03537	23.7125	0.845309	0.341713	2.47374	0.0133707	0.0316142	1.50012	13	9	15	16	21	58	35	39
Xsze_02209	46.2626	0.844703	0.393713	2.14548	0.0319147	0.0665533	1.17683	27	28	47	10	67	51	164	28
Xsze_03110	51.8319	0.843451	0.262874	3.20857	0.00133397	0.00405607	2.39189	44	43	26	14	88	90	103	52
Xsze_03573	7.20726	0.843336	0.472962	1.7831	0.0745707	0.136502	0.864862	3	3	6	4	7	18	9	13
Xsze_03444	1017.77	0.840863	0.146309	5.74716	9.07556e-09	7.08964e-08	7.14938	612	669	707	449	1612	1866	1751	1206
Xsze_00317	706.542	0.838609	0.116901	7.17364	7.30287e-13	1.05265e-11	10.9777	495	502	462	265	958	1384	1234	927
Xsze_01081	381.111	0.836204	0.145429	5.7499	8.92969e-09	6.99154e-08	7.15543	233	308	250	144	456	611	779	577
Xsze_00169	253.794	0.835895	0.161967	5.16091	2.45757e-07	1.49703e-06	5.82477	182	188	151	97	374	544	389	310
Xsze_00905	179.719	0.834275	0.19734	4.22761	2.36182e-05	0.000100574	3.99751	119	130	105	78	311	364	273	188
Xsze_03617	6.17618	0.834146	0.500217	1.66757	0.0954019	0.168543	0.773289	5	7	3	0	6	9	16	11
Xsze_02580	67.3261	0.83322	0.238225	3.49761	0.000469439	0.00157623	2.80238	45	40	54	24	61	117	147	110
Xsze_03691	1232.27	0.832226	0.138296	6.01772	1.76889e-09	1.52345e-08	7.81717	680	904	905	510	1843	1982	2215	1687
Xsze_00077	31.7432	0.831688	0.261981	3.17462	0.00150034	0.00452597	2.34429	22	25	15	14	40	58	52	51
Xsze_00388	12.7546	0.831459	0.406644	2.04469	0.0408858	0.0818428	1.08702	5	11	8	6	21	37	16	10
Xsze_02140	73.9591	0.829522	0.190403	4.35667	1.32059e-05	5.90835e-05	4.22853	38	53	48	38	97	138	136	98
Xsze_00189	70.5373	0.82931	0.19261	4.30564	1.66507e-05	7.32588e-05	4.13514	45	49	55	24	89	141	133	91
Xsze_01692	3.45356	0.828155	0.592123	1.39862	0.161927	0.258858	0.586939	0	2	2	3	4	10	4	5
Xsze_01478	3.33604	0.825699	0.640299	1.28955	0.197206	0.3052	0.515416	3	3	0	1	3	18	1	3
Xsze_03473	105.068	0.824971	0.18939	4.35593	1.32504e-05	5.92059e-05	4.22764	68	61	62	57	146	204	182	132
Xsze_00959	706.516	0.82354	0.246725	3.33789	0.000844178	0.00269887	2.56882	455	503	472	281	1503	814	1060	895
Xsze_02105	56.1452	0.822184	0.220428	3.72994	0.000191528	0.00070333	3.15284	28	43	39	26	80	122	98	60
Xsze_03701	381.86	0.821742	0.125447	6.5505	5.73432e-11	6.17335e-10	9.20948	247	277	236	168	486	658	709	556
Xsze_01437	356.046	0.820772	0.140392	5.8463	5.02614e-09	4.06457e-08	7.39099	219	266	237	148	521	560	670	481
Xsze_01046	53.692	0.820766	0.262834	3.12275	0.00179169	0.00529339	2.27627	34	43	38	17	104	81	99	53
Xsze_00139	35.7852	0.820655	0.301864	2.71862	0.00655546	0.016886	1.77247	14	21	19	27	46	55	80	45
Xsze_00196	180.652	0.817214	0.141631	5.77001	7.92662e-09	6.26312e-08	7.20321	120	134	118	72	228	371	332	225
Xsze_00286	4881.8	0.816946	0.137898	5.92429	3.13648e-09	2.61627e-08	7.58232	3244	3792	3285	1788	7520	7791	8268	6774
Xsze_02187	287.307	0.816811	0.166179	4.91524	8.86746e-07	4.91132e-06	5.3088	205	232	203	82	421	507	504	380
Xsze_02124	13.1912	0.816132	0.374595	2.17871	0.0293536	0.0620768	1.20707	5	13	9	5	16	33	18	19
Xsze_00755	2318.33	0.814106	0.260398	3.1264	0.00176963	0.00524646	2.28013	838	1163	2000	1346	2372	4933	4267	3406
Xsze_01078	90.3762	0.811002	0.188862	4.29416	1.75357e-05	7.66671e-05	4.11539	48	64	68	40	139	167	152	110
Xsze_02637	2878.71	0.810769	0.143335	5.65646	1.54531e-08	1.15229e-07	6.93844	1679	1789	2177	1312	4132	4999	5195	3760
Xsze_01680	89.2405	0.810725	0.177262	4.57359	4.7944e-06	2.3428e-05	4.63027	57	62	69	32	121	165	158	121
Xsze_01524	202.048	0.809232	0.145989	5.54309	2.97173e-08	2.11958e-07	6.67375	134	156	118	87	290	345	359	272
Xsze_03653	75.848	0.806331	0.272601	2.95792	0.00309723	0.00868182	2.06139	41	55	53	34	159	139	108	65
Xsze_03238	23.8605	0.805887	0.299639	2.68953	0.00715532	0.0182593	1.73852	16	20	19	5	26	58	42	31
Xsze_00034	187.878	0.804959	0.223396	3.60328	0.000314225	0.00110572	2.95635	95	106	145	99	328	305	282	242
Xsze_00181	104.122	0.804816	0.17031	4.72559	2.29443e-06	1.17799e-05	4.92886	68	77	57	51	133	192	193	139
Xsze_01032	3.85666	0.801581	0.587003	1.36555	0.172081	0.272185	0.565135	1	2	6	0	2	10	7	8
Xsze_00954	71.7654	0.799872	0.247586	3.23068	0.00123497	0.00379525	2.42076	46	60	45	27	104	188	113	61
Xsze_02743	13.3565	0.799749	0.370637	2.15777	0.0309457	0.0648862	1.18785	10	10	7	5	25	23	21	15
Xsze_03249	23.9121	0.799617	0.294079	2.71905	0.00654692	0.016886	1.77247	13	18	21	7	38	41	40	32
Xsze_01314	7.74043	0.797961	0.460186	1.734	0.0829185	0.149167	0.826328	3	8	7	1	10	10	15	15
Xsze_03735	8.52294	0.797222	0.429188	1.85751	0.0632385	0.118852	0.924992	5	8	6	2	9	22	15	11
Xsze_03174	41.0609	0.796403	0.286366	2.78107	0.00541798	0.0142698	1.84558	24	27	23	23	82	66	62	42
Xsze_02504	2.48514	0.793827	0.66553	1.19277	0.232958	0.350761	0.454989	5	0	0	0	2	11	4	2
Xsze_02118	45.9985	0.790538	0.255297	3.09654	0.00195792	0.00573069	2.24179	22	28	42	20	70	67	91	59
Xsze_02116	46.4178	0.78945	0.23798	3.3173	0.000908926	0.00289127	2.53891	21	35	34	23	61	69	89	70
Xsze_01763	978.816	0.789158	0.172341	4.57905	4.67099e-06	2.28573e-05	4.64097	602	775	680	385	1549	1296	1721	1427
Xsze_02542	2576.01	0.78887	0.122887	6.41949	1.36734e-10	1.36536e-09	8.86475	1768	1976	1793	939	2906	5423	4506	3548
Xsze_02134	14.742	0.787415	0.371851	2.11755	0.0342128	0.0704082	1.15238	12	10	13	2	16	39	21	21
Xsze_00369	17.4695	0.786404	0.32115	2.44871	0.0143367	0.0335987	1.47368	10	15	11	7	21	38	29	24
Xsze_02281	471.966	0.786022	0.156059	5.03668	4.73664e-07	2.72872e-06	5.56404	318	349	336	177	620	680	934	702
Xsze_02648	503.699	0.7852	0.184914	4.24631	2.17324e-05	9.33518e-05	4.02988	286	324	377	239	758	677	984	691
Xsze_00626	57.0214	0.783885	0.238357	3.2887	0.00100651	0.00314935	2.50178	33	53	30	25	97	84	103	69
Xsze_01209	27.793	0.780816	0.278994	2.79868	0.00513113	0.0136184	1.86587	16	27	18	9	37	46	62	33
Xsze_02069	10.9656	0.779945	0.391257	1.99343	0.046214	0.0909852	1.04103	8	10	5	4	11	26	21	14
Xsze_02106	44.8165	0.779458	0.240593	3.23974	0.00119639	0.00367995	2.43416	35	35	23	18	69	88	79	47
Xsze_03057	85.0611	0.778626	0.203067	3.83433	0.000125906	0.000475599	3.32276	50	71	49	40	128	128	172	102
Xsze_02706	16.0367	0.777991	0.344524	2.25816	0.0239357	0.0521229	1.28297	15	10	12	3	23	33	27	20
Xsze_00220	5.39634	0.776551	0.544105	1.42721	0.15352	0.248238	0.605132	7	4	2	0	8	16	4	8
Xsze_01775	80.6351	0.775208	0.1891	4.09946	4.14115e-05	0.000169634	3.77049	49	54	63	34	116	154	141	95
Xsze_01901	226.806	0.774988	0.170485	4.54579	5.47302e-06	2.62965e-05	4.5801	131	172	184	84	358	409	382	264
Xsze_00345	21.2257	0.774208	0.321803	2.40584	0.0161353	0.0371566	1.42996	15	14	17	7	20	56	41	23
Xsze_02540	39.2192	0.771216	0.26868	2.87039	0.00409967	0.0110522	1.95655	27	32	29	11	72	67	66	40
Xsze_01110	792.816	0.769783	0.129813	5.92995	3.03024e-09	2.53378e-08	7.59623	464	537	614	353	1046	1384	1425	1084
Xsze_00853	24.6375	0.769148	0.318046	2.41835	0.0155909	0.0361445	1.44196	15	21	14	11	24	71	33	32
Xsze_03109	59.1216	0.768791	0.224236	3.4285	0.000606934	0.00198943	2.70127	37	39	33	34	89	109	106	64
Xsze_03689	900.355	0.767983	0.144007	5.33295	9.66278e-08	6.32857e-07	6.19869	501	669	655	412	1322	1405	1572	1244
Xsze_03040	21.471	0.765469	0.299966	2.55185	0.0107153	0.0258685	1.58723	13	15	12	12	31	39	39	25
Xsze_00386	15.7494	0.765248	0.401479	1.90607	0.0566408	0.108464	0.964713	13	8	10	7	16	52	28	10
Xsze_00852	40.2096	0.764493	0.247228	3.09226	0.00198637	0.00579918	2.23663	24	35	25	17	51	82	86	39
Xsze_03055	116.975	0.764241	0.193117	3.95739	7.57721e-05	0.000296968	3.52729	84	99	67	45	143	169	246	172
Xsze_00457	17.03	0.762833	0.344136	2.21666	0.0266461	0.0571225	1.24319	10	17	7	8	27	38	26	17
Xsze_03620	20.0601	0.762288	0.32432	2.35042	0.0187522	0.0423449	1.3732	12	11	17	9	29	48	28	22
Xsze_00415	141.068	0.76168	0.171383	4.44432	8.81699e-06	4.11579e-05	4.38555	110	109	93	47	182	291	260	162
Xsze_03337	48.9885	0.75958	0.232877	3.26172	0.00110738	0.00342454	2.4654	28	40	42	15	70	104	83	54
Xsze_02477	9.11925	0.755407	0.434678	1.73785	0.0822366	0.148177	0.82922	4	4	6	7	12	21	17	8
Xsze_02641	14.9152	0.754423	0.357994	2.10736	0.0350861	0.0718618	1.1435	6	12	10	8	25	23	21	22
Xsze_01956	2.92082	0.753703	0.619392	1.21684	0.223664	0.33884	0.470006	3	4	0	0	4	10	5	2
Xsze_03443	90.5202	0.753438	0.188523	3.99654	6.42746e-05	0.000256875	3.59028	60	65	61	40	142	167	146	105
Xsze_03393	5.37474	0.753359	0.522827	1.44093	0.149604	0.243335	0.613795	3	6	2	2	8	9	16	3
Xsze_02564	38.3282	0.753335	0.260418	2.89279	0.00381838	0.0103741	1.98405	31	29	17	18	54	83	66	39
Xsze_02334	40.2384	0.753135	0.282237	2.66845	0.00762031	0.0193171	1.71406	20	37	27	17	75	75	68	33
Xsze_00116	174.002	0.752682	0.159426	4.72119	2.34472e-06	1.20023e-05	4.92073	104	130	128	75	256	275	301	237
Xsze_03575	78.2932	0.752219	0.20648	3.64306	0.00026942	0.000956858	3.01915	52	42	61	38	100	162	139	91
Xsze_03325	235.219	0.749032	0.149412	5.0132	5.35335e-07	3.05842e-06	5.5145	156	181	149	105	340	379	448	288
Xsze_00244	116.849	0.748142	0.163704	4.57008	4.87549e-06	2.37232e-05	4.62483	72	106	80	42	138	218	216	162
Xsze_03693	372.328	0.74787	0.182971	4.08738	4.36272e-05	0.000178076	3.7494	193	291	271	176	593	517	671	488
Xsze_03296	25.566	0.746212	0.291814	2.55715	0.0105534	0.0256031	1.59171	14	24	14	12	28	58	36	39
Xsze_02117	58.0946	0.745103	0.227783	3.27111	0.00107128	0.00332481	2.47823	34	40	48	24	66	85	124	87
Xsze_03685	27.1737	0.744461	0.345833	2.15266	0.0313456	0.0656049	1.18306	8	25	27	9	45	29	59	35
Xsze_00064	28.1524	0.739581	0.310223	2.38403	0.0171242	0.0391192	1.40761	16	26	13	15	34	78	38	30
Xsze_01599	702.734	0.739023	0.115225	6.41376	1.41975e-10	1.41359e-09	8.84968	465	522	533	275	930	1319	1249	875
Xsze_02077	46.6434	0.738259	0.229164	3.22153	0.00127508	0.0039011	2.40881	27	41	30	20	70	93	68	58
Xsze_02616	4.117	0.737611	0.580227	1.27125	0.203641	0.313469	0.503805	1	3	6	0	10	9	5	3
Xsze_03240	90.5077	0.735065	0.185396	3.96484	7.34456e-05	0.000289828	3.53786	61	77	54	38	117	138	172	131
Xsze_02685	4.05499	0.735012	0.57492	1.27846	0.201087	0.309676	0.509092	1	6	2	1	5	15	4	4
Xsze_03785	223.954	0.734878	0.213661	3.43945	0.000582902	0.00191795	2.71716	121	164	177	101	403	417	297	247
Xsze_03044	22.2658	0.733868	0.322623	2.27469	0.0229245	0.0501747	1.29952	21	16	11	8	20	35	51	35
Xsze_00078	663.145	0.73318	0.127157	5.76595	8.11985e-09	6.3865e-08	7.19474	465	538	468	241	913	1295	1103	807
Xsze_01288	5.80748	0.732762	0.505974	1.44822	0.147555	0.240571	0.618756	1	7	3	3	5	10	10	12
Xsze_02517	49.6589	0.732555	0.284375	2.57602	0.00999454	0.0244713	1.61134	23	37	37	26	37	78	98	96
Xsze_01287	7.08067	0.730121	0.462054	1.58016	0.11407	0.194251	0.711636	4	4	6	3	8	11	11	14
Xsze_01101	24.1021	0.729114	0.299244	2.43652	0.0148294	0.0346121	1.46077	19	20	17	6	34	34	52	31
Xsze_01575	188.392	0.728736	0.165191	4.41146	1.02675e-05	4.71623e-05	4.32641	140	123	133	80	248	290	363	258
Xsze_02506	1043.72	0.728237	0.127242	5.72322	1.04522e-08	8.05545e-08	7.09391	741	828	737	388	1513	1842	1770	1295
Xsze_00461	33.7714	0.727486	0.260571	2.79189	0.00524006	0.013833	1.85908	23	29	22	12	54	49	59	45
Xsze_03205	20.1981	0.72698	0.324743	2.23863	0.0251798	0.0545563	1.26315	11	20	8	11	33	31	32	27
Xsze_02364	677.21	0.723684	0.191306	3.78285	0.00015504	0.000577419	3.23851	553	645	393	197	969	1202	1167	840
Xsze_03345	8.84271	0.723216	0.420366	1.72044	0.0853518	0.153224	0.814673	4	7	7	4	9	21	16	11
Xsze_02640	15.5218	0.72277	0.348988	2.07104	0.0383546	0.0776332	1.10995	12	14	7	6	25	22	30	19
Xsze_03120	67.3472	0.721404	0.216077	3.33865	0.000841879	0.00269542	2.56937	38	57	56	23	100	98	124	91
Xsze_02772	18.444	0.719806	0.331913	2.16866	0.0301084	0.0634007	1.19791	10	12	19	6	22	44	27	24
Xsze_01905	10.4263	0.718519	0.394344	1.82206	0.0684453	0.126771	0.89698	7	11	7	2	14	22	18	13
Xsze_00322	90.6077	0.716147	0.213665	3.35173	0.000803073	0.00257597	2.58906	67	67	58	38	131	118	151	145
Xsze_03162	11.4953	0.712898	0.380337	1.87439	0.0608773	0.115359	0.937949	6	10	8	5	16	24	22	11
Xsze_03148	100.799	0.711402	0.177554	4.00668	6.15787e-05	0.00024641	3.60834	71	84	60	44	123	182	207	117
Xsze_00107	242.072	0.709871	0.160327	4.42764	9.527e-06	4.41136e-05	4.35543	171	191	171	93	374	381	427	293
Xsze_03102	22.9458	0.709861	0.300871	2.35936	0.0183067	0.0414094	1.3829	12	20	18	9	26	56	33	30
Xsze_02815	25.2363	0.709808	0.308834	2.29834	0.0215422	0.0475115	1.3232	17	21	11	14	33	36	61	27
Xsze_01519	796.759	0.70966	0.30074	2.35971	0.0182891	0.0413968	1.38303	264	332	775	518	1015	1626	1335	1000
Xsze_01077	198.678	0.708114	0.162124	4.36774	1.25541e-05	5.65343e-05	4.24769	119	177	133	85	288	373	361	208
Xsze_01616	425.793	0.705946	0.114078	6.18825	6.08355e-10	5.5444e-09	8.25615	304	341	292	168	538	776	758	554
Xsze_02219	40.4975	0.705746	0.241846	2.91817	0.00352096	0.00970375	2.01306	28	29	30	17	40	81	86	49
Xsze_00175	15.4995	0.705275	0.37448	1.88335	0.0596535	0.113303	0.945758	7	14	14	5	13	41	19	26
Xsze_01061	10.7238	0.704959	0.416366	1.69312	0.0904319	0.161335	0.792271	5	10	7	5	14	32	13	10
Xsze_03199	6.65397	0.702896	0.47217	1.48865	0.13658	0.225271	0.647294	4	6	2	4	10	9	13	9
Xsze_02740	79.6703	0.702816	0.217924	3.22504	0.00125954	0.00385698	2.41375	48	79	56	27	111	178	135	77
Xsze_03478	8.99078	0.697523	0.458181	1.52237	0.127915	0.213089	0.671439	3	10	3	6	6	13	23	15
Xsze_02141	61.1693	0.696991	0.195971	3.55661	0.000375675	0.00129409	2.88804	39	44	43	30	77	113	104	81
Xsze_00168	141.806	0.696721	0.159972	4.35528	1.32895e-05	5.93034e-05	4.22692	98	114	94	61	188	282	257	153
Xsze_03784	51.4567	0.694496	0.211633	3.2816	0.00103219	0.0032151	2.49281	33	47	30	23	61	91	93	72
Xsze_02770	9.16865	0.694008	0.425266	1.63194	0.102692	0.178855	0.747499	8	6	6	3	14	11	21	11
Xsze_03315	3.6052	0.693545	0.582364	1.19091	0.233687	0.351624	0.453921	4	2	3	0	3	13	5	4
Xsze_02707	9.91183	0.691726	0.420054	1.64676	0.0996083	0.174188	0.758981	7	3	9	5	14	17	13	16
Xsze_03359	189.69	0.691516	0.183649	3.76543	0.000166264	0.000616555	3.21003	148	145	130	71	301	328	336	195
Xsze_02110	9.13552	0.689585	0.457476	1.50737	0.131716	0.218402	0.660743	8	10	4	2	6	28	20	8
Xsze_02410	339.465	0.689008	0.161679	4.26159	2.02981e-05	8.76277e-05	4.05736	217	262	263	141	332	575	693	501
Xsze_00718	62.4406	0.687815	0.210376	3.26946	0.00107753	0.0033412	2.4761	42	48	48	24	94	118	88	80
Xsze_02771	14.2677	0.687609	0.376931	1.82423	0.0681174	0.126335	0.898475	9	13	14	2	21	32	28	11
Xsze_03601	5.85381	0.687581	0.522356	1.31631	0.188071	0.293037	0.533078	1	5	5	3	10	9	4	12
Xsze_00977	9.70524	0.68567	0.427765	1.60291	0.108955	0.186583	0.729128	4	6	5	8	16	20	14	9
Xsze_02046	35.9447	0.683923	0.249604	2.74003	0.00614333	0.0159727	1.79662	21	31	29	13	47	76	51	48
Xsze_02084	4325.58	0.682243	0.152175	4.48327	7.35073e-06	3.45004e-05	4.46218	3024	3496	3246	1632	6851	6904	7225	5084
Xsze_02615	140.144	0.681795	0.205932	3.31078	0.000930354	0.00294855	2.53039	88	83	103	78	133	244	262	221
Xsze_01486	39.0103	0.681459	0.234541	2.9055	0.00366671	0.0100173	1.99925	31	31	23	16	48	68	68	55
Xsze_02512	806.452	0.680828	0.150014	4.53844	5.66719e-06	2.70783e-05	4.56738	528	645	592	340	1170	1123	1468	1086
Xsze_00822	181.823	0.68025	0.216324	3.14459	0.00166321	0.00495654	2.30482	129	165	126	62	318	353	247	184
Xsze_01966	31.835	0.678976	0.263672	2.57508	0.0100217	0.0245205	1.61047	20	23	21	17	46	54	63	32
Xsze_01086	30.1819	0.678879	0.265146	2.56039	0.0104554	0.025419	1.59484	21	17	25	14	41	55	54	35
Xsze_02155	58.8986	0.676167	0.221171	3.05722	0.00223402	0.00644035	2.19109	32	49	47	26	59	135	106	70
Xsze_03348	3.86595	0.674474	0.603223	1.11812	0.263517	0.387459	0.411774	4	2	1	2	0	14	8	5
Xsze_01835	56.7011	0.670826	0.212225	3.16092	0.00157274	0.00471548	2.32647	31	54	37	26	83	98	93	70
Xsze_03310	10.3227	0.670018	0.400005	1.67502	0.0939297	0.166455	0.778704	6	8	7	5	12	20	13	18
Xsze_01316	30.8606	0.669398	0.287313	2.32986	0.0198138	0.044468	1.35195	15	20	25	18	26	58	53	52
Xsze_02123	55.2154	0.66808	0.217789	3.06756	0.00215815	0.00623727	2.20501	37	34	40	30	68	113	96	62
Xsze_03593	37.4304	0.666959	0.260035	2.56488	0.0103212	0.0251996	1.59861	23	27	32	15	62	53	61	48
Xsze_00076	63.9369	0.6669	0.234753	2.84085	0.00449929	0.0120342	1.91958	37	43	39	41	97	94	118	74
Xsze_02258	13.945	0.665546	0.375017	1.77471	0.0759458	0.13865	0.858079	12	8	7	8	16	31	30	11
Xsze_00717	122.033	0.663727	0.195304	3.39843	0.000677748	0.00220476	2.65664	79	97	88	54	197	167	201	160
Xsze_00046	26.0872	0.663572	0.288754	2.29805	0.0215587	0.0475174	1.32315	18	31	13	8	32	52	47	32
Xsze_02487	60.0652	0.662976	0.208858	3.17429	0.00150206	0.00452709	2.34418	48	51	42	19	68	104	119	80
Xsze_00008	43.8256	0.661746	0.258484	2.56011	0.010464	0.0254221	1.59479	39	42	22	14	54	90	88	43
Xsze_03396	30.2221	0.660844	0.279925	2.36079	0.0182362	0.0413313	1.38372	22	25	24	9	45	65	37	38
Xsze_01309	501.394	0.66076	0.128545	5.14029	2.74318e-07	1.64444e-06	5.78398	346	426	343	210	719	910	828	582
Xsze_01037	9.38762	0.660252	0.444283	1.48611	0.13725	0.226017	0.645859	5	6	9	4	8	31	12	10
Xsze_00579	41.2572	0.660173	0.302524	2.18222	0.0290935	0.0615646	1.21067	18	31	30	25	41	45	89	73
Xsze_02256	195.774	0.659811	0.179189	3.68221	0.000231217	0.000831465	3.08016	138	153	142	81	320	317	281	247
Xsze_00999	59.5846	0.659386	0.226935	2.90562	0.00366526	0.0100173	1.99925	49	49	41	19	97	103	91	69
Xsze_02681	2.86044	0.659106	0.622775	1.05834	0.289902	0.41945	0.377319	0	3	3	1	1	11	4	4
Xsze_01165	106.529	0.658683	0.171033	3.8512	0.000117539	0.000446933	3.34976	76	83	66	52	145	181	195	125
Xsze_02375	42.9742	0.657771	0.234221	2.80834	0.00497975	0.0132371	1.87821	36	34	27	16	60	69	82	51
Xsze_02651	927.889	0.657411	0.160247	4.10249	4.08734e-05	0.00016763	3.77565	551	628	708	491	1371	1589	1549	1083
Xsze_02040	150.281	0.657114	0.187538	3.5039	0.000458489	0.00154701	2.81051	116	105	120	56	164	341	225	198
Xsze_01042	2.40954	0.656616	0.652533	1.00626	0.314292	0.444838	0.351798	2	3	1	0	1	13	2	2
Xsze_00463	879.11	0.656439	0.173955	3.77362	0.000160897	0.000597939	3.22334	591	700	441	507	1086	1512	1640	1116
Xsze_02579	59.3061	0.655596	0.215328	3.04464	0.00232961	0.00669908	2.17398	32	40	46	34	69	99	115	77
Xsze_00359	34.8839	0.655478	0.297646	2.20221	0.0276507	0.0589459	1.22955	23	33	17	17	65	41	55	44
Xsze_01709	18.0448	0.655049	0.324772	2.01695	0.0437003	0.0866711	1.06213	14	12	11	9	28	35	25	21
Xsze_00368	37.9864	0.65473	0.262542	2.49381	0.012638	0.0301301	1.521	21	29	35	15	43	88	50	53
Xsze_03514	133.539	0.654393	0.162762	4.02055	5.80624e-05	0.000232858	3.63291	95	110	97	52	191	251	210	158
Xsze_01109	1436.38	0.653822	0.203612	3.21111	0.00132222	0.00402601	2.39513	838	933	1212	714	2126	1723	2685	1990
Xsze_01691	27.8524	0.649446	0.273094	2.37811	0.0174018	0.0396227	1.40206	22	21	19	11	36	59	38	37
Xsze_00872	29.9208	0.648352	0.296047	2.19003	0.0285218	0.0604663	1.21849	25	16	25	12	31	77	48	32
Xsze_01450	527.086	0.647607	0.129388	5.00513	5.58229e-07	3.17868e-06	5.49775	350	453	343	244	746	851	897	666
Xsze_01447	384.274	0.647221	0.137088	4.72122	2.34437e-06	1.20023e-05	4.92073	282	340	265	144	523	724	645	444
Xsze_00039	9.18986	0.646637	0.459303	1.40787	0.159171	0.255519	0.592577	4	6	4	8	6	25	11	15
Xsze_03398	65.2771	0.645025	0.351899	1.83298	0.0668049	0.124364	0.905304	36	56	41	34	160	116	53	51
Xsze_01973	12.6493	0.645013	0.367524	1.75502	0.0792559	0.143779	0.842304	7	12	9	5	21	21	21	14
Xsze_00079	151.971	0.644786	0.150621	4.28085	1.86183e-05	8.09851e-05	4.0916	100	126	98	75	201	285	257	178
Xsze_01044	34.4856	0.642996	0.295383	2.17682	0.0294939	0.0622588	1.2058	27	26	24	14	36	99	53	31
Xsze_02817	8.34021	0.642013	0.425941	1.50728	0.131739	0.218402	0.660743	6	8	6	2	13	15	15	9
Xsze_02315	31.707	0.641091	0.269126	2.38212	0.0172133	0.0392455	1.40621	21	24	26	13	31	77	52	38
Xsze_03093	22.2128	0.640233	0.311427	2.05581	0.0398011	0.0800437	1.09667	9	25	16	9	36	36	35	27
Xsze_00797	213.754	0.640131	0.202964	3.15391	0.00161099	0.00482178	2.31679	136	192	110	117	318	285	382	282
Xsze_01208	8.07714	0.639853	0.4647	1.37692	0.168538	0.267563	0.572574	2	8	7	4	6	24	16	7
Xsze_00728	359.014	0.639817	0.146461	4.36852	1.25092e-05	5.64061e-05	4.24867	235	272	275	164	537	594	596	421
Xsze_02718	3.69771	0.639608	0.565102	1.13184	0.2577	0.380864	0.41923	4	1	3	1	5	5	7	6
Xsze_01785	4.36294	0.634564	0.551858	1.14987	0.250198	0.371665	0.429849	2	5	2	2	8	12	6	2
Xsze_00395	29.4038	0.632194	0.27982	2.25929	0.0238656	0.0520032	1.28397	17	32	15	14	44	54	52	29
Xsze_01356	203.906	0.631906	0.158301	3.99179	6.55759e-05	0.000261469	3.58258	149	161	163	75	239	319	388	285
Xsze_00341	88.449	0.63178	0.196193	3.22019	0.00128104	0.00391588	2.40717	60	75	49	47	122	132	145	125
Xsze_01382	38.0308	0.630006	0.239695	2.62837	0.0085795	0.0213404	1.6708	23	28	27	21	50	63	72	44
Xsze_01172	86.7899	0.628567	0.202605	3.10243	0.00191939	0.00563229	2.24932	69	68	58	36	123	183	138	85
Xsze_01217	37.3776	0.626714	0.239654	2.61508	0.00892073	0.0220775	1.65605	19	33	29	18	50	66	66	44
Xsze_02180	11.278	0.626326	0.4191	1.49445	0.135057	0.223151	0.651401	8	10	8	4	7	36	16	14
Xsze_03493	3.13382	0.625307	0.592695	1.05502	0.291415	0.420932	0.375788	2	4	1	1	4	10	5	2
Xsze_03145	10.1888	0.624729	0.435525	1.43443	0.15145	0.245544	0.609871	8	9	4	5	17	23	7	14
Xsze_01164	122.418	0.623475	0.159086	3.91911	8.88751e-05	0.000344403	3.46293	88	110	78	52	161	212	199	162
Xsze_03615	918.793	0.622018	0.128266	4.84945	1.23804e-06	6.73786e-06	5.17148	611	675	694	446	983	1612	1642	1308
Xsze_00177	42.0968	0.621962	0.234796	2.64894	0.00807441	0.0202595	1.69337	27	30	35	19	58	76	59	58
Xsze_01088	130.443	0.619861	0.197146	3.14417	0.00166559	0.00495933	2.30458	86	100	114	50	206	202	187	173
Xsze_02437	80.2446	0.618753	0.183811	3.36624	0.000761992	0.00246253	2.60862	62	68	52	33	111	136	139	96
Xsze_01369	123.797	0.61559	0.179009	3.43888	0.000584123	0.00192014	2.71667	101	109	89	39	168	201	216	158
Xsze_03520	33.2257	0.614283	0.255408	2.4051	0.0161678	0.0372065	1.42938	25	26	22	15	35	54	56	54
Xsze_01345	650.215	0.612869	0.128483	4.77005	1.8418e-06	9.58459e-06	5.01843	473	520	472	281	930	1125	1085	743
Xsze_02643	14.9608	0.612571	0.391631	1.56415	0.117781	0.199487	0.700085	8	9	16	6	17	13	32	27
Xsze_02684	9.57069	0.612038	0.454323	1.34714	0.177934	0.2799	0.552997	7	12	4	3	9	31	17	6
Xsze_03687	18.3275	0.611486	0.328528	1.86129	0.0627035	0.118119	0.92768	14	10	12	11	27	33	33	17
Xsze_01344	1124.47	0.610583	0.157701	3.87179	0.00010804	0.000413551	3.38347	776	909	860	481	1762	2060	1704	1171
Xsze_00531	36.3261	0.609904	0.252533	2.41515	0.0157287	0.0363904	1.43901	24	30	32	12	50	56	55	55
Xsze_01043	12.073	0.609672	0.412796	1.47694	0.139693	0.22971	0.63882	8	12	6	6	11	32	28	7
Xsze_00285	17757.3	0.609599	0.209061	2.91589	0.00354678	0.00976712	2.01023	12152	14783	13997	7110	28307	18628	31707	24394
Xsze_00005	13.258	0.607663	0.382095	1.59034	0.111757	0.19069	0.719671	9	8	12	6	9	34	26	15
Xsze_02471	14.3103	0.607145	0.396189	1.53246	0.125408	0.209622	0.678564	6	9	10	11	9	39	22	19
Xsze_00408	136.389	0.606892	0.185726	3.26767	0.00108435	0.00335935	2.47375	88	113	116	53	201	248	240	133
Xsze_00137	12.8892	0.60598	0.369877	1.63833	0.101354	0.176792	0.752538	11	11	6	6	11	27	21	20
Xsze_01737	2.42424	0.605691	0.616992	0.981684	0.326256	0.458194	0.33895	1	2	2	1	2	6	5	3
Xsze_00376	6.27607	0.599996	0.485788	1.2351	0.216794	0.329737	0.481832	4	6	6	1	7	18	7	8
Xsze_00817	20.2366	0.599831	0.355823	1.68576	0.0918426	0.163429	0.786672	8	16	21	9	31	43	39	12
Xsze_02121	51.1775	0.599504	0.276868	2.1653	0.0303643	0.0638615	1.19476	32	23	45	31	66	65	106	66
Xsze_01889	337.172	0.596912	0.138645	4.30533	1.66737e-05	7.32667e-05	4.13509	213	323	233	149	452	558	612	392
Xsze_01701	11.3254	0.596537	0.380979	1.5658	0.117396	0.19903	0.701082	9	8	9	4	15	21	15	17
Xsze_02264	11.8161	0.595289	0.375031	1.58731	0.112443	0.191671	0.717443	11	9	9	3	15	25	20	13
Xsze_01089	368.297	0.594081	0.187643	3.16602	0.00154539	0.0046375	2.33372	238	305	306	152	474	443	680	560
Xsze_00255	1387.57	0.593094	0.128906	4.60099	4.20484e-06	2.08427e-05	4.68105	1048	1228	939	574	1963	2371	2305	1599
Xsze_03291	80.7402	0.591316	0.201912	2.92858	0.00340515	0.00943744	2.02515	66	54	59	37	99	174	118	95
Xsze_00757	79.1352	0.591252	0.234325	2.52321	0.0116289	0.0279174	1.55412	60	67	53	34	117	182	115	66
Xsze_03285	130.202	0.591014	0.162431	3.63855	0.000274182	0.000972766	3.01199	99	93	97	60	173	210	218	169
Xsze_00346	28.1425	0.590955	0.280412	2.10745	0.0350787	0.0718618	1.1435	19	29	16	12	41	53	35	38
Xsze_03023	2.99098	0.589935	0.624431	0.944756	0.344784	0.47798	0.320591	2	6	0	0	7	6	3	3
Xsze_03762	44.5003	0.589834	0.240011	2.45753	0.0139896	0.0328745	1.48314	33	39	29	19	49	64	75	75
Xsze_00257	508.266	0.589253	0.135319	4.35455	1.33344e-05	5.94267e-05	4.22602	381	457	360	198	656	780	885	685
Xsze_01574	15.4116	0.589196	0.33962	1.73487	0.0827639	0.149044	0.826685	8	12	10	10	19	27	23	22
Xsze_03690	853.649	0.588783	0.177973	3.30827	0.000938745	0.00296968	2.52729	521	733	720	357	1266	1097	1400	1194
Xsze_00067	192.041	0.588425	0.15377	3.82666	0.000129891	0.000489045	3.31065	130	171	142	81	255	294	368	227
Xsze_00431	16.7551	0.588314	0.335543	1.75332	0.0795473	0.144232	0.840939	9	12	18	6	24	25	29	22
Xsze_03421	25.787	0.586705	0.28441	2.06289	0.0391235	0.0789113	1.10286	14	19	16	18	29	43	48	33
Xsze_00174	24.2239	0.586093	0.291701	2.00923	0.0445131	0.0880296	1.05537	21	23	13	9	23	42	46	36
Xsze_00837	159.117	0.583735	0.185694	3.14354	0.00166919	0.00496577	2.30401	109	146	123	60	227	210	299	201
Xsze_02777	4.09987	0.582991	0.561601	1.03809	0.29923	0.430047	0.366484	5	4	2	0	8	10	5	3
Xsze_00873	14.0893	0.582773	0.362571	1.60733	0.107981	0.185442	0.731793	8	8	10	10	15	27	19	22
Xsze_02068	3.70002	0.582353	0.606435	0.960289	0.33691	0.470663	0.32729	4	1	2	2	0	9	12	4
Xsze_00057	83.562	0.58222	0.221711	2.62603	0.00863875	0.0214722	1.66812	62	61	50	47	111	133	106	134
Xsze_02998	57.9629	0.582127	0.202585	2.87349	0.00405958	0.0109602	1.96018	41	48	35	31	75	102	93	73
Xsze_00983	126.697	0.581215	0.166157	3.498	0.000468763	0.0015755	2.80258	76	103	97	65	168	244	201	142
Xsze_02634	1188.48	0.580334	0.131218	4.42269	9.74812e-06	4.48961e-05	4.34779	821	817	985	569	1496	2046	2073	1454
Xsze_02775	3.19137	0.580318	0.607079	0.955919	0.339113	0.472782	0.325339	3	4	0	1	6	2	5	6
Xsze_01147	43.5686	0.579847	0.24671	2.35032	0.0187571	0.0423449	1.3732	24	34	42	18	55	62	71	68
Xsze_00403	122.162	0.578741	0.175947	3.28929	0.0010044	0.00314561	2.50229	82	100	83	63	180	195	211	134
Xsze_00598	379.04	0.577961	0.170379	3.3922	0.000693337	0.0022491	2.64799	272	346	266	157	609	590	612	410
Xsze_02788	18.6058	0.577878	0.338826	1.70553	0.088096	0.157709	0.802143	16	17	9	8	23	21	42	25
Xsze_00828	10.8572	0.576546	0.392614	1.46848	0.141974	0.233015	0.632615	5	12	6	6	15	22	19	10
Xsze_00300	35.628	0.576496	0.253475	2.27437	0.0229436	0.0501845	1.29943	22	31	29	15	52	73	50	38
Xsze_01159	568.946	0.575968	0.133797	4.30478	1.67155e-05	7.33565e-05	4.13456	399	504	342	291	737	1035	887	709
Xsze_01532	237.078	0.57588	0.156442	3.68112	0.000232213	0.000834173	3.07874	175	195	174	103	331	452	397	237
Xsze_02414	56.2768	0.574273	0.308645	1.86063	0.0627966	0.118169	0.927498	42	50	20	35	77	53	120	78
Xsze_03747	486.483	0.573719	0.127536	4.49847	6.84428e-06	3.22994e-05	4.49081	388	419	332	199	593	937	792	585
Xsze_00279	17.5601	0.573491	0.352215	1.62824	0.103474	0.179943	0.744866	12	20	5	10	17	27	38	24
Xsze_01926	17.6374	0.571991	0.368106	1.55388	0.120214	0.202512	0.693549	6	19	18	6	23	45	29	13
Xsze_03311	1220.9	0.571968	0.110754	5.16431	2.41326e-07	1.47668e-06	5.83071	856	949	899	597	1572	1979	2125	1530
Xsze_02016	3.31092	0.571587	0.606278	0.942781	0.345793	0.478987	0.319676	0	7	1	1	3	10	5	4
Xsze_02635	1614.8	0.571278	0.159637	3.5786	0.000345446	0.00120087	2.9205	1031	1207	1318	796	2216	2163	2955	2105
Xsze_00178	10.3759	0.570454	0.419985	1.35827	0.174378	0.275565	0.559776	3	11	6	7	18	20	12	11
Xsze_03329	3.39709	0.569456	0.608591	0.935696	0.34943	0.482479	0.316522	3	5	0	1	4	12	6	1
Xsze_01656	57.4292	0.567644	0.258798	2.19338	0.0282797	0.0601009	1.22112	43	46	26	36	90	112	80	56
Xsze_01586	24.6431	0.56735	0.359839	1.57668	0.11487	0.195321	0.709252	10	12	24	17	26	25	57	37
Xsze_01634	278.505	0.566394	0.152898	3.70438	0.00021191	0.000770889	3.11301	187	246	193	133	404	439	408	368
Xsze_02995	75.7002	0.565852	0.209231	2.70444	0.00684205	0.0175378	1.75602	41	73	58	35	116	118	111	96
Xsze_02840	38.6241	0.565761	0.249541	2.26721	0.0233777	0.0510368	1.29212	27	26	37	15	53	56	66	52
Xsze_02813	3.59951	0.565327	0.601934	0.939185	0.347636	0.480773	0.31806	0	5	5	0	2	11	5	6
Xsze_02276	219.499	0.565239	0.163145	3.46464	0.000530939	0.00176382	2.75355	153	166	185	96	302	425	357	224
Xsze_00724	3.07482	0.564618	0.591078	0.955234	0.339459	0.473073	0.325071	1	2	4	1	3	9	5	3
Xsze_03242	52.7889	0.563926	0.208155	2.70916	0.00674543	0.0173289	1.76123	40	43	34	26	65	98	80	69
Xsze_02968	43.4814	0.561848	0.237579	2.36489	0.0180354	0.0409033	1.38824	30	40	29	20	58	69	90	43
Xsze_03409	11.3337	0.561428	0.400322	1.40244	0.160783	0.257508	0.58921	6	8	6	9	14	15	26	12
Xsze_01715	28.8338	0.559973	0.286522	1.95438	0.0506564	0.0986497	1.0059	15	31	23	11	35	37	62	38
Xsze_03672	2.89321	0.559338	0.608474	0.919247	0.357967	0.490405	0.309445	1	3	1	2	4	2	5	6
Xsze_02642	11.7287	0.559161	0.386501	1.44672	0.147974	0.24114	0.61773	7	11	10	4	17	25	12	16
Xsze_01425	402.919	0.558715	0.142237	3.92806	8.56345e-05	0.000332594	3.47809	269	337	306	190	580	612	689	474
Xsze_02586	61.2396	0.558258	0.260347	2.14428	0.0320103	0.0667122	1.17579	40	41	47	35	81	153	85	51
Xsze_03477	11.2957	0.558192	0.389149	1.43439	0.15146	0.245544	0.609871	8	11	4	7	10	22	20	16
Xsze_00108	35.3116	0.557498	0.273706	2.03685	0.0416649	0.083209	1.07983	22	32	17	23	32	56	72	50
Xsze_00069	120.936	0.557383	0.162956	3.42045	0.000625169	0.00204337	2.68965	87	113	85	50	160	201	218	138
Xsze_00826	75.1031	0.556302	0.19318	2.87971	0.00398045	0.0107804	1.96737	59	68	47	33	94	146	132	78
Xsze_00719	90.5944	0.55625	0.184903	3.00833	0.00262683	0.00746654	2.12688	60	78	73	39	114	150	181	96
Xsze_02012	6.11397	0.556152	0.518423	1.07278	0.283372	0.411384	0.385752	6	2	6	2	11	15	10	2
Xsze_03300	96.8585	0.55577	0.231973	2.39584	0.0165825	0.0380337	1.41983	51	81	67	59	161	139	165	97
Xsze_01806	88.8487	0.5554	0.216661	2.56345	0.0103637	0.0252318	1.59805	51	74	65	50	71	185	156	124
Xsze_03323	40.1164	0.555121	0.238314	2.32937	0.0198396	0.0444971	1.35167	35	35	27	14	57	72	63	46
Xsze_01000	77.0821	0.553843	0.240678	2.30118	0.0213815	0.0473045	1.3251	52	59	66	34	114	177	107	64
Xsze_00399	92.7596	0.553725	0.206237	2.68489	0.0072553	0.0184871	1.73313	58	82	54	55	140	163	136	102
Xsze_00478	10.7915	0.54941	0.391512	1.4033	0.160526	0.257335	0.589501	5	13	8	4	10	19	22	15
Xsze_01214	34.9292	0.548001	0.269079	2.03658	0.0416922	0.0832154	1.0798	18	32	36	12	43	74	61	34
Xsze_02292	130.071	0.546345	0.198457	2.75296	0.00590588	0.0154368	1.81144	82	111	95	67	111	218	228	212
Xsze_02185	2.67376	0.545894	0.652542	0.836564	0.402837	0.535407	0.271316	1	2	0	3	0	11	4	3
Xsze_02217	7.79039	0.545532	0.483435	1.12845	0.259131	0.382479	0.417392	8	5	9	0	8	24	11	7
Xsze_02636	1081.08	0.54434	0.158441	3.43559	0.000591263	0.00194176	2.71181	716	761	910	547	1459	1534	1972	1336
Xsze_03202	9.89476	0.544052	0.420288	1.29447	0.195502	0.303108	0.518403	11	6	4	5	16	19	12	11
Xsze_03560	2.38909	0.543626	0.657202	0.827183	0.408134	0.540571	0.267147	2	1	3	0	6	7	0	2
Xsze_01530	56.8403	0.541568	0.212021	2.55431	0.0106397	0.0257582	1.58909	37	46	49	25	76	114	86	61
Xsze_01097	55.5925	0.541107	0.218804	2.47303	0.0133974	0.031634	1.49985	31	50	47	26	54	117	89	73
Xsze_00021	16.966	0.540612	0.334254	1.61737	0.105799	0.18297	0.73762	11	18	7	10	20	28	34	19
Xsze_01718	78.8936	0.540149	0.203863	2.64956	0.00805955	0.020237	1.69385	48	68	60	40	85	113	135	126
Xsze_03346	8.77179	0.539087	0.428757	1.25733	0.208635	0.319444	0.495605	6	9	5	4	11	23	13	7
Xsze_03656	11.8488	0.538721	0.3993	1.34916	0.177284	0.279134	0.554187	7	6	10	8	13	31	14	13
Xsze_00205	2369.52	0.538689	0.124792	4.31669	1.58387e-05	6.98649e-05	4.15574	1813	2042	1772	990	3089	4392	4044	2496
Xsze_00406	177.271	0.538321	0.143295	3.75674	0.000172142	0.000637666	3.19541	125	143	122	94	224	309	281	222
Xsze_02997	79.4692	0.536274	0.203721	2.63239	0.00847864	0.0211352	1.67499	69	72	51	30	108	115	148	95
Xsze_02313	85.5338	0.536135	0.209057	2.56454	0.0103312	0.0252014	1.59858	75	75	58	32	88	186	157	88
Xsze_01177	1473.57	0.536128	0.134902	3.97421	7.06133e-05	0.000279612	3.55344	1036	1312	1105	653	1688	2097	2752	2067
Xsze_02010	27.259	0.534228	0.283205	1.88637	0.0592454	0.1127	0.948074	20	26	13	15	38	37	48	35
Xsze_03342	22.9949	0.533595	0.31	1.72128	0.0852008	0.153033	0.815216	18	17	13	14	19	44	51	25
Xsze_02050	69.3722	0.532782	0.1972	2.70173	0.00689798	0.0176681	1.75281	55	56	49	32	72	146	112	84
Xsze_02982	150.071	0.531732	0.157984	3.36572	0.000763436	0.00246489	2.6082	113	119	122	64	159	302	250	183
Xsze_02550	105.716	0.531267	0.162742	3.26448	0.00109666	0.00339442	2.46923	77	102	72	45	128	191	176	129
Xsze_02283	120.154	0.530316	0.199091	2.66369	0.00772894	0.019535	1.70919	106	105	81	45	125	172	228	180
Xsze_03628	4.39469	0.529178	0.525113	1.00774	0.313579	0.444193	0.352428	3	4	4	1	6	7	9	5
Xsze_01210	45.5657	0.528742	0.223196	2.36895	0.0178385	0.0405367	1.39215	32	47	31	18	62	79	77	51
Xsze_02145	57.384	0.528394	0.216917	2.43592	0.0148538	0.0346454	1.46035	38	52	45	25	83	109	93	54
Xsze_00329	39.0382	0.528013	0.236656	2.23114	0.0256718	0.0553785	1.25666	32	37	24	16	47	77	58	49
Xsze_01415	3.2061	0.526622	0.611648	0.860988	0.389245	0.522499	0.281914	1	3	2	2	1	5	3	10
Xsze_02736	14.1703	0.524634	0.376525	1.39336	0.163511	0.260906	0.583515	10	13	10	6	20	35	12	17
Xsze_02119	21.6494	0.524277	0.30394	1.72493	0.0845395	0.151924	0.818373	17	19	12	11	27	28	37	33
Xsze_03108	394.136	0.523609	0.134643	3.88887	0.000100712	0.000386793	3.41252	297	341	307	162	532	610	640	501
Xsze_02821	5.22549	0.523089	0.536708	0.974624	0.329747	0.46272	0.334681	1	4	3	5	9	13	6	3
Xsze_03146	21.1997	0.520398	0.320605	1.62317	0.104552	0.18127	0.741674	13	23	14	9	37	28	37	21
Xsze_01448	2458.95	0.520273	0.114634	4.53854	5.66443e-06	2.70783e-05	4.56738	1780	2176	1872	1079	3205	4514	4094	2631
Xsze_03795	34.7441	0.51973	0.291072	1.78557	0.0741687	0.135983	0.866517	16	28	24	25	26	76	61	45
Xsze_03545	10.2874	0.518667	0.432854	1.19825	0.23082	0.347998	0.458423	6	6	8	7	5	22	14	20
Xsze_02940	224.091	0.51806	0.175384	2.95386	0.00313831	0.00878268	2.05637	160	232	163	84	328	325	365	274
Xsze_00660	63.2379	0.517892	0.214286	2.41682	0.0156566	0.0362479	1.44072	36	57	39	40	85	113	93	75
Xsze_00948	26.5177	0.51772	0.288001	1.79763	0.0722356	0.132792	0.876829	12	31	20	12	27	54	50	29
Xsze_03195	9.17618	0.517097	0.46506	1.11189	0.266184	0.39038	0.408512	7	15	4	1	12	25	15	6
Xsze_03562	5.03112	0.516128	0.530493	0.97292	0.330593	0.46353	0.333922	3	4	3	3	12	7	7	3
Xsze_01510	475.218	0.516	0.20922	2.46631	0.0136514	0.0321895	1.49229	241	315	443	282	499	728	887	666
Xsze_02796	225.125	0.51531	0.138975	3.70793	0.000208961	0.000760964	3.11864	163	185	174	106	269	445	361	252
Xsze_01483	9.02017	0.514656	0.432743	1.18929	0.234326	0.352205	0.453205	7	7	4	6	12	23	12	7
Xsze_00204	284.119	0.51366	0.155249	3.30861	0.000937593	0.00296876	2.52743	225	257	167	141	336	434	525	361
Xsze_03130	12.3018	0.513586	0.39531	1.2992	0.193876	0.300857	0.521639	11	8	4	9	20	20	16	14
Xsze_03789	177.843	0.509866	0.163287	3.12251	0.00179314	0.00529339	2.27627	120	157	113	100	225	263	321	220
Xsze_01849	945.196	0.509151	0.123942	4.10797	3.99152e-05	0.000164091	3.78492	645	859	776	399	1237	1480	1506	1227
Xsze_00411	121.311	0.506	0.162506	3.11374	0.00184735	0.00544408	2.26408	90	120	87	48	155	218	186	149
Xsze_01883	39.4356	0.505704	0.274931	1.83938	0.0658588	0.122895	0.910465	27	29	31	21	56	42	84	45
Xsze_02366	47.2288	0.505673	0.233106	2.16928	0.0300613	0.0633402	1.19832	34	32	42	23	58	85	91	45
Xsze_02451	55.2233	0.505239	0.224818	2.24732	0.0246195	0.0534768	1.27183	29	57	35	32	62	88	88	81
Xsze_02136	7.90199	0.505136	0.522759	0.966288	0.3339	0.467027	0.330658	7	7	9	0	7	31	10	4
Xsze_01587	200.618	0.504668	0.268393	1.88033	0.060063	0.113941	0.94332	107	146	120	152	153	315	368	338
Xsze_01831	190.958	0.504121	0.188691	2.67168	0.00754733	0.0191603	1.7176	161	174	118	85	208	438	295	199
Xsze_02293	66.8279	0.503678	0.324044	1.55435	0.120101	0.20242	0.693746	35	44	58	42	33	98	144	121
Xsze_02943	18.5581	0.503536	0.344683	1.46087	0.144052	0.235892	0.627286	16	12	10	12	18	48	26	19
Xsze_03133	60.0206	0.503499	0.205502	2.45009	0.014282	0.0334933	1.47504	38	47	45	35	78	112	90	68
Xsze_00400	67.1945	0.503257	0.215508	2.33521	0.0195325	0.043965	1.35689	40	54	47	42	100	105	103	76
Xsze_03584	19.3953	0.502737	0.344346	1.45998	0.144296	0.236153	0.626807	12	13	15	12	23	18	37	32
Xsze_00336	14.4966	0.501168	0.394754	1.26957	0.204237	0.314106	0.502924	15	8	9	7	28	28	14	13
Xsze_03370	5.95721	0.50062	0.498791	1.00367	0.315539	0.446054	0.350613	4	7	1	4	5	15	8	8
Xsze_01714	26.0535	0.500382	0.294733	1.69774	0.0895559	0.159855	0.796274	15	24	29	7	25	45	47	38
Xsze_02999	476.111	0.500226	0.122798	4.07356	4.62993e-05	0.000188759	3.72409	362	366	384	221	581	783	766	622
Xsze_02897	120.524	0.49946	0.171386	2.91425	0.00356545	0.00980286	2.00865	73	105	88	68	146	181	220	150
Xsze_00358	93.7576	0.498754	0.248988	2.00313	0.0451635	0.0891623	1.04982	78	96	49	42	66	164	175	150
Xsze_00072	1052.89	0.498695	0.124034	4.02065	5.80389e-05	0.000232858	3.63291	697	866	876	511	1339	1590	1806	1333
Xsze_01868	19.262	0.498345	0.320938	1.55277	0.120477	0.202856	0.692812	12	15	12	13	28	38	25	20
Xsze_03265	32.2881	0.498329	0.31261	1.59409	0.110916	0.189631	0.722091	18	28	32	13	56	69	40	24
Xsze_02344	14.1184	0.498282	0.369306	1.34924	0.177261	0.279134	0.554187	15	6	10	7	18	24	18	21
Xsze_03111	560.949	0.498176	0.225448	2.20971	0.0271251	0.058041	1.23627	356	433	349	368	883	673	1026	613
Xsze_02377	19.9024	0.497921	0.311954	1.59614	0.110458	0.188941	0.723673	18	12	13	11	27	33	28	26
Xsze_02139	85.1006	0.497764	0.175436	2.83731	0.0045496	0.0121499	1.91543	56	67	73	42	98	150	143	105
Xsze_00316	815.961	0.497222	0.180637	2.75261	0.00591227	0.0154418	1.8113	648	670	526	419	1112	996	1329	1179
Xsze_03309	47.3907	0.497106	0.241672	2.05694	0.0396917	0.0799636	1.09711	37	51	36	13	62	71	71	70
Xsze_02236	185.148	0.496491	0.151499	3.27718	0.00104849	0.00325997	2.48679	129	159	138	92	259	285	300	219
Xsze_02671	1083.23	0.496179	0.232922	2.13024	0.033152	0.0687176	1.16293	596	753	807	732	1407	1203	1956	1585
Xsze_03246	50.3481	0.49513	0.225727	2.19349	0.0282722	0.0601009	1.22112	41	43	33	24	69	82	95	48
Xsze_00494	289.72	0.495049	0.177299	2.79218	0.00523542	0.013833	1.85908	202	260	178	162	412	388	496	356
Xsze_02188	41.2496	0.495016	0.236323	2.09466	0.0362014	0.0740033	1.13075	31	39	28	18	62	63	63	49
Xsze_01753	28.5993	0.494344	0.268276	1.84267	0.0653777	0.122273	0.912671	20	20	21	17	38	42	45	38
Xsze_02851	113.688	0.494298	0.253663	1.94864	0.051338	0.0997371	1.00114	94	106	64	55	111	313	166	101
Xsze_01741	75.3192	0.493793	0.215943	2.28668	0.0222144	0.0488377	1.31125	62	62	67	25	87	167	115	79
Xsze_02284	57.8212	0.493316	0.209815	2.3512	0.018713	0.0423006	1.37365	45	41	46	29	72	114	91	61
Xsze_01517	299.465	0.491796	0.125637	3.91443	9.06167e-05	0.000350758	3.45499	221	235	248	139	351	535	486	369
Xsze_01788	52.4363	0.490979	0.210955	2.32741	0.0199437	0.0447014	1.34968	38	51	42	19	68	82	90	65
Xsze_01572	48.5064	0.49035	0.230749	2.12504	0.0335836	0.0694909	1.15807	32	48	33	24	57	108	69	52
Xsze_03302	72.7751	0.489965	0.204557	2.39525	0.0166091	0.0380343	1.41982	41	54	61	44	84	115	116	102
Xsze_03535	15.8361	0.489946	0.355391	1.37861	0.168014	0.266979	0.573524	17	10	14	4	16	25	36	18
Xsze_00486	58.5011	0.489513	0.229783	2.13032	0.0331448	0.0687176	1.16293	28	48	52	34	77	87	110	64
Xsze_01648	96.7783	0.48873	0.17888	2.73216	0.006292	0.01631	1.78755	83	90	70	35	107	183	165	115
Xsze_02803	29.4877	0.488236	0.286872	1.70193	0.0887678	0.158695	0.799437	17	18	32	15	29	64	49	33
Xsze_03209	2.66112	0.486799	0.645001	0.754726	0.450413	0.580282	0.236361	2	2	2	1	3	13	2	0
Xsze_01606	62.8715	0.481422	0.1923	2.5035	0.0122973	0.0293787	1.53197	46	59	47	27	80	102	106	76
Xsze_01219	28.6738	0.480975	0.266566	1.80434	0.0711785	0.131269	0.881839	24	21	25	11	40	50	43	33
Xsze_01433	54.9453	0.480283	0.220533	2.17783	0.0294189	0.0621768	1.20637	39	58	38	23	62	120	84	59
Xsze_01613	18.2286	0.480093	0.32504	1.47703	0.139668	0.22971	0.63882	12	23	12	6	23	35	34	17
Xsze_03368	13.2973	0.479958	0.364054	1.31837	0.18738	0.292358	0.534086	9	10	12	6	22	24	19	12
Xsze_02979	10.6191	0.479685	0.395704	1.21223	0.225424	0.341356	0.466792	10	7	6	6	12	15	23	12
Xsze_03794	62.8477	0.478961	0.256614	1.86647	0.0619758	0.11715	0.931256	42	56	39	37	52	83	113	112
Xsze_03075	21.1196	0.477753	0.307078	1.5558	0.119755	0.202062	0.694515	15	18	14	12	25	43	40	17
Xsze_01025	134.203	0.47748	0.162501	2.93832	0.00330001	0.00916818	2.03772	101	102	105	68	179	206	215	166
Xsze_00462	121.868	0.476215	0.170336	2.79574	0.00517808	0.0137072	1.86305	92	116	84	55	169	180	198	149
Xsze_02713	5.43055	0.475994	0.519096	0.916968	0.359159	0.491579	0.308407	5	6	1	3	4	15	11	4
Xsze_03288	1779.65	0.475806	0.129584	3.67181	0.000240843	0.000863377	3.0638	1323	1409	1426	863	2471	3058	2699	1978
Xsze_01584	79.293	0.47564	0.214227	2.22026	0.0264012	0.0566681	1.24666	52	76	45	48	80	117	157	105
Xsze_03301	51.7304	0.473944	0.222245	2.13252	0.0329637	0.0684509	1.16462	45	38	36	26	66	103	76	55
Xsze_02773	15.2424	0.47366	0.343144	1.38035	0.167478	0.266372	0.574511	12	15	9	7	23	27	26	13
Xsze_01925	10.1011	0.473061	0.455964	1.0375	0.299504	0.430092	0.366439	6	7	10	5	6	34	9	13
Xsze_02129	7.04009	0.472762	0.458759	1.03052	0.302765	0.43315	0.363362	4	5	6	4	8	10	9	13
Xsze_03056	139.62	0.47221	0.186621	2.53032	0.0113958	0.0274152	1.56201	124	136	90	53	193	212	242	156
Xsze_00342	94.7269	0.471871	0.180181	2.61888	0.00882198	0.0218646	1.66026	66	73	83	46	95	159	175	122
Xsze_03707	49.5326	0.471235	0.22577	2.08723	0.036867	0.0751075	1.12432	42	41	37	21	69	94	78	47
Xsze_00690	80.3857	0.46731	0.212306	2.20112	0.0277278	0.0590737	1.22861	61	75	53	39	118	104	149	87
Xsze_01520	94.2451	0.467017	0.173556	2.69087	0.00712651	0.0181993	1.73995	71	86	74	40	96	161	175	118
Xsze_03193	11.4632	0.466352	0.375537	1.24183	0.2143	0.326955	0.485513	7	11	8	6	16	21	15	14
Xsze_02419	251.063	0.465827	0.142834	3.26131	0.001109	0.00342645	2.46515	200	248	187	95	309	432	405	303
Xsze_00739	224.004	0.465641	0.131601	3.53829	0.000402731	0.00136979	2.86335	173	201	177	94	253	406	366	274
Xsze_02037	29.7765	0.465371	0.289063	1.60993	0.107414	0.184651	0.733649	26	17	30	11	45	42	45	37
Xsze_01221	8.33723	0.464687	0.459426	1.01145	0.311801	0.442039	0.35454	7	5	4	6	14	7	18	8
Xsze_00950	91.511	0.463221	0.191466	2.41934	0.0155486	0.036095	1.44255	74	70	74	42	101	186	122	120
Xsze_01612	27.0917	0.462713	0.290768	1.59135	0.111531	0.190399	0.720336	28	19	23	8	34	44	54	27
Xsze_00401	404.813	0.461562	0.157004	2.9398	0.0032842	0.0091316	2.03945	289	325	336	198	571	550	668	497
Xsze_00747	123.466	0.461409	0.170499	2.70623	0.00680515	0.0174563	1.75805	81	113	89	67	149	248	188	131
Xsze_02038	112.486	0.4613	0.178273	2.58761	0.00966446	0.0237137	1.625	93	119	74	42	133	189	199	132
Xsze_03035	3.28099	0.461232	0.590788	0.780706	0.434975	0.565681	0.247428	1	2	1	4	4	7	5	3
Xsze_02384	4.83198	0.460949	0.538999	0.855194	0.392444	0.524222	0.280485	6	1	4	2	3	12	6	8
Xsze_00041	7.24647	0.460333	0.466529	0.98672	0.32378	0.45546	0.341549	2	5	5	7	6	13	14	9
Xsze_01438	213.63	0.460031	0.139645	3.29429	0.000986703	0.00310428	2.50804	167	185	171	91	272	335	344	269
Xsze_01446	493.895	0.459117	0.149859	3.06366	0.00218646	0.00630851	2.20007	367	430	384	231	709	685	810	586
Xsze_01419	3.39177	0.459091	0.579958	0.791594	0.428597	0.560096	0.251737	3	1	3	2	3	8	8	2
Xsze_03168	48.7808	0.459009	0.223221	2.0563	0.0397535	0.0800413	1.09669	40	40	37	22	47	86	74	74
Xsze_02070	24.7744	0.457908	0.317385	1.44275	0.149091	0.242615	0.615082	11	28	19	13	32	54	44	17
Xsze_00456	14.5594	0.457593	0.351521	1.30175	0.193002	0.29977	0.523212	11	17	8	6	17	33	20	16
Xsze_02466	480.627	0.457254	0.134468	3.40048	0.000672688	0.00219037	2.65948	364	457	398	184	608	822	787	548
Xsze_02433	1359.98	0.455617	0.196252	2.32159	0.0202551	0.0453404	1.34351	788	1051	991	898	1597	1836	2205	2035
Xsze_01795	8.11856	0.455226	0.435671	1.04488	0.296076	0.426592	0.369987	7	8	4	4	7	20	14	8
Xsze_02655	1341.09	0.454006	0.122205	3.71511	0.000203119	0.000741254	3.13003	971	1040	1089	694	1736	2125	2134	1631
Xsze_00941	24.521	0.453786	0.280522	1.61765	0.105737	0.182956	0.737653	20	24	18	9	33	44	42	24
Xsze_01045	162.366	0.453481	0.172454	2.62958	0.00854898	0.0212798	1.67203	135	140	118	73	216	264	301	156
Xsze_03137	73.6307	0.4525	0.234517	1.9295	0.0536692	0.103638	0.984481	47	72	59	34	107	161	92	66
Xsze_02844	2.88642	0.452424	0.612343	0.738841	0.460004	0.588978	0.229901	2	2	0	3	5	3	4	4
Xsze_01278	37.4836	0.452409	0.27966	1.61771	0.105725	0.182956	0.737653	22	28	36	20	34	94	49	44
Xsze_01583	890.302	0.452325	0.1308	3.45815	0.000543893	0.00180512	2.74349	696	758	623	454	1081	1311	1639	1061
Xsze_01244	51.8425	0.45231	0.210267	2.15112	0.0314668	0.0657786	1.18192	42	45	39	23	62	90	95	54
Xsze_03170	7.32441	0.452137	0.456363	0.990739	0.321813	0.453249	0.343664	6	7	5	3	4	17	16	8
Xsze_01771	1127.51	0.451869	0.117192	3.85581	0.000115348	0.000439571	3.35697	902	1026	824	503	1451	1776	1892	1315
Xsze_02619	12.9621	0.451771	0.379387	1.19079	0.233736	0.351624	0.453921	7	9	12	8	16	32	17	11
Xsze_03476	2.41754	0.45155	0.671471	0.672478	0.501279	0.626145	0.203325	0	2	2	2	0	8	9	0
Xsze_00823	107.282	0.450824	0.202472	2.22659	0.0259744	0.0558913	1.25266	94	89	89	39	163	177	160	111
Xsze_03556	3.49276	0.449189	0.614963	0.730433	0.465126	0.593767	0.226384	2	2	2	3	1	15	6	1
Xsze_02006	20.8818	0.447727	0.295973	1.51273	0.130349	0.21641	0.664722	17	19	12	11	26	33	33	27
Xsze_03466	44.6667	0.447275	0.237784	1.88101	0.05997	0.113827	0.943753	35	34	28	28	44	93	71	51
Xsze_02559	85.3946	0.446916	0.230392	1.93981	0.0524031	0.101421	0.993874	48	91	43	57	107	134	127	114
Xsze_03000	85.933	0.446557	0.191299	2.33434	0.019578	0.0439962	1.35658	66	72	71	38	99	116	160	115
Xsze_01830	132.586	0.446218	0.193025	2.31171	0.0207936	0.0463349	1.33409	102	122	121	45	135	202	268	165
Xsze_00129	113.169	0.44572	0.184929	2.41022	0.0159429	0.036738	1.43488	97	86	97	46	158	194	172	122
Xsze_00320	1567.22	0.444543	0.184147	2.41406	0.0157758	0.0364261	1.43859	1083	1373	1320	735	2218	1756	2888	1922
Xsze_03548	12.5701	0.443882	0.397621	1.11634	0.264275	0.388165	0.410983	8	11	5	10	13	26	12	20
Xsze_00820	81.8842	0.443621	0.200646	2.21097	0.0270381	0.0578907	1.23739	57	67	64	44	121	116	138	87
Xsze_00625	52.6088	0.443458	0.233267	1.90107	0.0572928	0.10965	0.959991	48	34	42	25	74	97	74	55
Xsze_00112	4674.53	0.443167	0.152169	2.91234	0.00358734	0.00984733	2.00668	3548	3971	3794	2155	6864	6391	7073	5774
Xsze_02870	2.9961	0.440883	0.591009	0.745984	0.455677	0.584629	0.23312	1	2	3	2	4	7	5	2
Xsze_03397	13.7036	0.439927	0.410913	1.07061	0.284346	0.412451	0.384628	5	19	13	4	13	40	15	15
Xsze_01003	128.858	0.439711	0.206193	2.13253	0.0329635	0.0684509	1.16462	103	137	99	43	182	251	168	137
Xsze_01366	7.36243	0.439328	0.475997	0.922964	0.356026	0.488844	0.31083	4	2	10	4	7	13	9	13
Xsze_00306	18.1718	0.439076	0.320099	1.37169	0.17016	0.269642	0.569212	19	16	9	8	20	33	29	23
Xsze_00391	66.6889	0.438925	0.210016	2.08996	0.036621	0.0747833	1.1262	51	64	38	37	84	128	89	79
Xsze_01957	3.61654	0.438881	0.5941	0.738732	0.46007	0.588978	0.229901	1	5	2	2	6	12	2	2
Xsze_01869	20.8873	0.438752	0.307768	1.42559	0.153986	0.248644	0.604423	19	12	18	10	27	41	30	22
Xsze_00173	38.4962	0.436686	0.264605	1.65033	0.0988746	0.173081	0.761751	22	29	43	17	33	65	70	55
Xsze_02220	99.7979	0.43656	0.179281	2.43505	0.0148895	0.0347053	1.4596	71	85	84	48	92	196	164	127
Xsze_00378	8.28717	0.43504	0.456477	0.953039	0.340571	0.473855	0.324354	5	10	5	4	6	26	12	7
Xsze_00581	159.197	0.434928	0.151524	2.87036	0.00410008	0.0110522	1.95655	110	143	129	77	213	245	249	192
Xsze_02094	63.8575	0.433503	0.209019	2.07399	0.0380802	0.0772592	1.11205	47	56	64	21	78	117	98	75
Xsze_03600	37.903	0.433247	0.246352	1.75865	0.078637	0.142807	0.845251	30	33	33	14	51	61	49	53
Xsze_01229	66.1304	0.432605	0.195859	2.20875	0.0271919	0.0581478	1.23547	53	64	44	31	67	128	109	79
Xsze_01783	10.0108	0.431782	0.418679	1.0313	0.302401	0.432913	0.363599	4	9	9	6	18	18	14	7
Xsze_00780	877.574	0.431141	0.146954	2.93384	0.00334793	0.00928632	2.03216	624	745	637	489	1140	1188	1516	1090
Xsze_00073	150.208	0.430895	0.187269	2.30094	0.0213951	0.0473045	1.3251	117	117	104	86	197	190	259	194
Xsze_00495	202.218	0.430662	0.202048	2.13148	0.0330498	0.0685883	1.16375	130	165	158	118	291	234	359	243
Xsze_02170	18.0759	0.429929	0.32846	1.30892	0.190561	0.29638	0.528151	16	15	13	8	26	35	31	13
Xsze_02689	12.3132	0.428682	0.391963	1.09368	0.274096	0.399941	0.398004	11	14	4	6	21	16	18	14
Xsze_03602	4.18191	0.428479	0.543366	0.788565	0.430366	0.562021	0.250247	2	5	3	2	3	10	10	3
Xsze_02747	35.2723	0.428414	0.245865	1.74248	0.0814248	0.147017	0.832632	23	34	27	18	42	72	55	35
Xsze_00366	46.8191	0.428268	0.285173	1.50178	0.133153	0.220535	0.656522	21	49	38	26	85	65	66	44
Xsze_01882	67.2512	0.428159	0.202045	2.11912	0.03408	0.0702388	1.15342	50	55	53	35	84	111	127	64
Xsze_01442	79.7142	0.426021	0.200488	2.12491	0.0335937	0.0694909	1.15807	69	78	53	33	92	109	147	105
Xsze_00738	2564.21	0.425983	0.227341	1.87376	0.0609633	0.115395	0.937814	2004	2347	2020	1112	4560	2707	3577	3088
Xsze_00742	238.976	0.425808	0.191295	2.22593	0.0260189	0.0559172	1.25245	176	222	202	101	180	460	420	332
Xsze_03650	134.982	0.425694	0.292683	1.45445	0.14582	0.238081	0.623275	79	92	129	78	275	203	151	112
Xsze_00827	35.7244	0.425536	0.281399	1.51222	0.130479	0.216522	0.664498	32	26	31	14	58	66	39	38
Xsze_01124	140.8	0.42518	0.190488	2.23206	0.0256111	0.0552821	1.25742	103	103	133	66	183	182	237	186
Xsze_00184	15.6175	0.424974	0.355355	1.19592	0.231729	0.349063	0.457096	16	13	13	4	16	38	19	19
Xsze_00289	382.854	0.424802	0.258706	1.64202	0.100585	0.175717	0.755185	280	356	304	173	730	694	428	285
Xsze_02625	180.815	0.424789	0.156071	2.72176	0.00649354	0.0167693	1.77549	139	136	154	90	227	268	308	218
Xsze_02112	23.767	0.424696	0.295852	1.4355	0.151144	0.245353	0.610208	16	25	19	10	19	51	45	26
Xsze_03061	64.555	0.424325	0.228864	1.85405	0.0637323	0.119625	0.922178	41	59	37	44	82	85	113	81
Xsze_02446	40.751	0.424235	0.237643	1.78518	0.0742325	0.136027	0.866375	30	31	30	24	52	57	62	56
Xsze_01873	187.093	0.424177	0.218608	1.94035	0.0523368	0.101349	0.994179	126	146	112	132	253	235	306	245
Xsze_03522	11.1846	0.424167	0.443086	0.9573	0.338416	0.472001	0.326057	2	11	6	11	14	24	20	7
Xsze_01888	2.52549	0.423874	0.61744	0.686502	0.492397	0.618979	0.208324	0	3	3	1	3	3	5	4
Xsze_02234	643.041	0.423288	0.139286	3.03899	0.00237374	0.00680327	2.16728	464	593	554	276	792	896	1103	829
Xsze_00070	135.727	0.42271	0.160191	2.63879	0.00832019	0.0208307	1.6813	108	133	97	59	177	231	196	164
Xsze_00330	44.7934	0.42193	0.246409	1.71232	0.0868379	0.155568	0.808081	33	32	27	32	54	63	71	61
Xsze_00592	282.058	0.421558	0.139736	3.01681	0.00255448	0.00728493	2.13757	217	268	205	132	383	468	432	311
Xsze_02460	49.3477	0.421219	0.233728	1.80217	0.0715179	0.131683	0.88047	35	37	44	25	66	61	82	66
Xsze_00404	119.145	0.419827	0.181578	2.31211	0.0207716	0.046316	1.33427	77	102	101	63	168	207	184	116
Xsze_00424	16.2044	0.418687	0.370745	1.12931	0.258766	0.382104	0.417819	10	25	9	5	19	25	38	14
Xsze_02735	5.29359	0.414891	0.519317	0.798917	0.424339	0.557531	0.253731	1	8	3	3	7	9	5	9
Xsze_02649	1532.03	0.414811	0.123378	3.36212	0.000773465	0.0024926	2.60335	1162	1198	1224	812	1868	2300	2604	1864
Xsze_01490	14.3106	0.413282	0.358344	1.15331	0.248783	0.36974	0.432103	14	10	10	7	14	21	33	15
Xsze_02061	3.83337	0.412159	0.583969	0.705789	0.480319	0.607899	0.216169	1	3	2	4	4	13	4	2
Xsze_00831	5.47391	0.411643	0.570879	0.721069	0.470867	0.599681	0.222079	4	6	1	4	0	10	17	7
Xsze_02438	102.025	0.410949	0.17151	2.39607	0.0165721	0.0380337	1.41983	77	93	84	45	131	154	180	113
Xsze_01805	483.231	0.41061	0.173968	2.36027	0.0182617	0.0413621	1.3834	306	449	425	233	488	636	888	709
Xsze_02505	173.635	0.410573	0.155729	2.63646	0.00837772	0.0209291	1.67925	128	170	129	82	194	339	237	218
Xsze_02800	134.027	0.409777	0.209932	1.95195	0.0509444	0.0990984	1.00393	75	104	144	66	143	280	187	159
Xsze_00868	6.37157	0.40908	0.515455	0.793629	0.427412	0.559327	0.252335	3	6	5	4	3	23	6	7
Xsze_02959	7.77767	0.408033	0.437064	0.933577	0.350522	0.483654	0.315465	4	10	6	3	9	14	16	7
Xsze_01215	136.409	0.407982	0.173945	2.34546	0.0190036	0.0428733	1.36781	128	129	94	53	151	252	226	154
Xsze_01431	50.5654	0.407029	0.221064	1.84122	0.065589	0.122492	0.911892	44	55	31	20	55	84	90	61
Xsze_03386	231.01	0.406814	0.189339	2.1486	0.0316663	0.0661155	1.1797	175	234	184	93	362	320	330	265
Xsze_00443	1289.98	0.406191	0.153045	2.65406	0.00795304	0.0199987	1.699	1072	1176	1014	547	1768	1717	2091	1589
Xsze_03561	7.59012	0.405351	0.461453	0.878424	0.379713	0.513187	0.289725	3	6	6	6	9	20	9	6
Xsze_00229	4.78653	0.403661	0.520463	0.775579	0.437997	0.568753	0.245077	3	6	3	2	3	13	7	6
Xsze_01601	3.80597	0.402729	0.562365	0.716135	0.473908	0.602249	0.220224	3	3	4	1	5	5	11	2
Xsze_00385	16.4341	0.402548	0.356131	1.13034	0.258335	0.381631	0.418357	11	21	14	4	16	41	20	20
Xsze_02144	21.7999	0.401774	0.338606	1.18655	0.235404	0.353451	0.451671	22	9	20	11	24	46	40	17
Xsze_01469	23.4688	0.40134	0.298408	1.34493	0.178646	0.280637	0.551855	19	17	17	14	21	51	31	31
Xsze_01752	52.6746	0.400071	0.238081	1.6804	0.0928801	0.165019	0.782466	55	37	35	25	54	87	77	78
Xsze_00040	6.3235	0.400051	0.466969	0.856697	0.391613	0.52399	0.280677	4	6	4	4	6	13	12	6
Xsze_01505	8166.86	0.399258	0.18186	2.19541	0.0281343	0.0598657	1.22282	5975	7302	5110	4930	10144	9884	14979	10483
Xsze_00743	956.909	0.398508	0.202998	1.96311	0.0496332	0.0970961	1.0128	761	904	768	405	710	1418	1828	1495
Xsze_02520	317.66	0.398207	0.219201	1.81663	0.0692744	0.128169	0.892218	297	277	232	132	320	776	505	267
Xsze_02076	97.6112	0.397007	0.200423	1.98084	0.0476091	0.0935614	1.0289	77	104	52	52	126	142	166	113
Xsze_01354	235.701	0.396876	0.151732	2.61564	0.00890596	0.0220568	1.65646	186	219	202	94	314	362	381	266
Xsze_02653	1364.95	0.396786	0.183853	2.15817	0.030915	0.0648612	1.18801	960	1144	1010	796	2028	1640	2144	1674
Xsze_03745	165.856	0.396704	0.205044	1.93473	0.0530239	0.102561	0.989017	115	141	154	77	221	358	227	143
Xsze_02418	87.5033	0.396356	0.184295	2.15066	0.0315028	0.0658139	1.18168	68	85	70	37	91	179	138	96
Xsze_01230	169.47	0.396212	0.203105	1.95077	0.0510842	0.0993144	1.00299	118	150	105	109	225	210	310	197
Xsze_00044	11.0736	0.396034	0.385562	1.02716	0.304345	0.43523	0.361282	8	9	13	3	12	21	21	11
Xsze_02130	7.44869	0.395618	0.444785	0.88946	0.373756	0.507724	0.294372	4	5	7	5	6	15	13	9
Xsze_01055	28.4355	0.395318	0.28134	1.40513	0.159984	0.256585	0.590769	21	25	27	11	35	61	32	34
Xsze_00128	85.64	0.395294	0.186215	2.12279	0.0337715	0.0697498	1.15646	75	69	71	37	102	155	146	86
Xsze_01297	109.837	0.394964	0.181396	2.17735	0.0294541	0.062213	1.20612	85	110	79	51	112	233	165	122
Xsze_01902	84.6355	0.394387	0.184809	2.13403	0.0328407	0.0682778	1.16572	48	83	73	44	97	133	134	111
Xsze_03241	61.1813	0.393639	0.196605	2.00218	0.0452653	0.0893122	1.04909	50	57	46	27	76	99	89	79
Xsze_03644	28.4992	0.392701	0.268051	1.46502	0.142914	0.234448	0.629954	24	26	23	11	33	38	48	41
Xsze_02097	3.99402	0.391713	0.576902	0.678993	0.497142	0.623157	0.205403	5	5	2	0	8	7	8	1
Xsze_02350	1087.32	0.391214	0.12983	3.01328	0.00258438	0.00736409	2.13288	880	932	771	577	1379	1958	1636	1157
Xsze_02186	46.5728	0.391186	0.235292	1.66256	0.0964008	0.170022	0.769496	26	52	34	25	44	86	68	66
Xsze_02093	27.4952	0.390068	0.307655	1.26787	0.204843	0.314898	0.501831	31	20	23	8	25	65	41	30
Xsze_02792	51.7343	0.390017	0.24472	1.59373	0.110996	0.189674	0.721992	28	46	39	35	66	100	85	43
Xsze_01853	98.6222	0.388795	0.205368	1.89317	0.0583355	0.111277	0.953596	78	83	73	53	111	224	136	95
Xsze_02354	88.6312	0.388172	0.25176	1.54183	0.123114	0.206689	0.684682	67	66	47	66	107	111	131	135
Xsze_01958	2.4361	0.388132	0.628036	0.618008	0.53657	0.658364	0.181534	2	4	0	1	1	6	4	4
Xsze_03380	11.7507	0.387383	0.373771	1.03642	0.300006	0.430455	0.366073	7	12	8	7	15	24	17	11
Xsze_02613	1623.25	0.38488	0.132199	2.91137	0.00359851	0.00987011	2.00568	1158	1267	1361	907	1963	2401	2680	2007
Xsze_03306	32.321	0.384406	0.270657	1.42027	0.155529	0.250725	0.600803	25	24	24	20	29	73	46	37
Xsze_00344	40.5718	0.384384	0.238483	1.61179	0.107008	0.184229	0.734641	34	40	28	18	55	77	55	42
Xsze_00633	8.52659	0.383573	0.460064	0.833738	0.404428	0.536882	0.270121	5	8	2	8	11	13	8	14
Xsze_03134	157.114	0.383508	0.16102	2.38174	0.0172309	0.0392596	1.40605	126	141	113	80	203	219	246	201
Xsze_01174	81.0016	0.383344	0.195821	1.95762	0.0502742	0.0980937	1.00836	66	87	64	28	92	158	118	94
Xsze_02226	96.2508	0.383054	0.21713	1.76417	0.0777041	0.141262	0.849976	56	74	76	67	117	194	139	94
Xsze_00900	65.5675	0.382643	0.237646	1.61014	0.107368	0.184651	0.733649	54	62	46	31	107	106	100	53
Xsze_01836	83.6424	0.382204	0.190067	2.01089	0.0443376	0.0877329	1.05684	65	81	55	44	112	143	111	99
Xsze_01482	9.79091	0.381469	0.413619	0.922272	0.356387	0.489144	0.310563	4	10	7	7	9	23	12	12
Xsze_01977	21.0271	0.380082	0.323721	1.1741	0.240353	0.358915	0.445009	23	12	16	10	20	48	30	23
Xsze_00569	38.3206	0.379431	0.253605	1.49615	0.134615	0.222849	0.65199	28	37	22	24	50	75	56	35
Xsze_02113	35.0494	0.37728	0.258975	1.45682	0.145167	0.237351	0.624609	30	32	29	14	34	75	63	32
Xsze_01940	7.17297	0.377136	0.440691	0.855783	0.392118	0.52399	0.280677	6	7	5	3	9	12	12	8
Xsze_01914	111.742	0.377087	0.210216	1.79381	0.0728431	0.133837	0.873424	67	92	105	62	145	227	165	97
Xsze_03318	44.1067	0.376548	0.238449	1.57915	0.114301	0.194548	0.710973	31	48	29	23	42	94	72	46
Xsze_01085	19.2461	0.376128	0.317152	1.18596	0.23564	0.353451	0.451671	15	18	15	9	24	40	33	14
Xsze_01782	6.20617	0.375568	0.48304	0.777508	0.436859	0.567489	0.246043	6	6	3	3	9	15	8	4
Xsze_03287	178.684	0.375543	0.182702	2.0555	0.039831	0.080057	1.0966	132	141	163	89	218	375	243	177
Xsze_03529	61.1855	0.375398	0.202413	1.85461	0.0636521	0.119565	0.922397	46	54	50	30	86	94	94	66
Xsze_00333	408.194	0.375056	0.141278	2.65473	0.00793715	0.0199987	1.699	347	362	296	199	546	622	599	489
Xsze_00737	630.56	0.374888	0.231004	1.62287	0.104617	0.181291	0.741623	506	635	473	273	1128	695	857	703
Xsze_02599	67.6314	0.373814	0.20669	1.80857	0.0705178	0.130259	0.885191	46	61	44	44	88	98	112	76
Xsze_02804	23.8749	0.373141	0.354629	1.0522	0.292707	0.422622	0.374048	8	12	30	17	21	39	40	34
Xsze_01852	662.505	0.372116	0.199582	1.86448	0.0622539	0.117515	0.929907	442	533	601	358	472	1220	1177	924
Xsze_02646	226.353	0.371164	0.164903	2.2508	0.0243982	0.0530631	1.27521	170	181	196	117	256	302	428	277
Xsze_02051	149.611	0.370863	0.161305	2.29913	0.0214973	0.0474428	1.32383	130	114	123	73	184	263	231	161
Xsze_01644	231.734	0.370152	0.140736	2.63012	0.00853544	0.0212615	1.67241	180	192	183	124	292	350	383	263
Xsze_03550	23.7874	0.369233	0.285635	1.29268	0.196123	0.303796	0.517417	13	25	22	11	29	46	35	25
Xsze_02567	10.5784	0.369122	0.389265	0.948254	0.343	0.476082	0.322319	7	10	8	6	9	24	16	12
Xsze_00071	516.537	0.36899	0.144862	2.54719	0.0108595	0.0261718	1.58217	420	423	449	239	663	716	827	643
Xsze_01754	37.1608	0.368314	0.257591	1.42984	0.152763	0.247306	0.606765	32	39	20	19	48	74	53	35
Xsze_02314	17.7742	0.367747	0.321041	1.14548	0.25201	0.37373	0.427442	13	16	18	6	25	27	24	23
Xsze_02958	6.83248	0.367656	0.481213	0.76402	0.444855	0.575921	0.239637	7	6	4	3	9	10	18	3
Xsze_03015	150.475	0.366953	0.14365	2.5545	0.0106339	0.0257582	1.58909	118	140	123	68	173	253	227	188
Xsze_02942	664.479	0.366664	0.147471	2.48634	0.0129063	0.0306213	1.51398	545	583	517	323	909	900	1100	753
Xsze_02171	10.3727	0.366233	0.394	0.929524	0.352617	0.485324	0.313968	8	8	9	5	14	12	16	15
Xsze_01666	61.778	0.365918	0.284936	1.28421	0.199069	0.307527	0.512117	46	75	45	23	72	160	87	42
Xsze_00254	1286.89	0.365698	0.184693	1.98003	0.0477001	0.0936335	1.02857	1008	1183	1036	605	1741	1376	2300	1615
Xsze_02296	61.9196	0.364973	0.231297	1.57795	0.114578	0.194924	0.710134	34	70	45	35	51	106	119	77
Xsze_00324	930.048	0.36456	0.13446	2.71129	0.00670222	0.0172307	1.7637	754	967	722	379	1014	1742	1398	1087
Xsze_02043	81.4953	0.363985	0.199192	1.82731	0.0676531	0.125839	0.900184	74	66	63	38	106	114	148	86
Xsze_01286	7.84586	0.363702	0.442369	0.822167	0.410982	0.543297	0.264963	8	5	7	3	7	18	9	11
Xsze_01970	10.8432	0.363224	0.423877	0.856909	0.391495	0.52399	0.280677	14	8	6	4	15	26	16	6
Xsze_02165	2.50767	0.358855	0.631965	0.56784	0.570143	0.686764	0.163193	1	4	0	2	1	7	3	4
Xsze_01932	6.61132	0.35858	0.484042	0.740804	0.458812	0.588024	0.230605	4	5	7	3	10	11	4	11
Xsze_01603	3.21443	0.358186	0.5953	0.601691	0.54738	0.66748	0.175562	3	5	2	0	3	11	3	3
Xsze_01013	36.1752	0.358057	0.289214	1.23803	0.215703	0.328514	0.483447	32	33	22	19	61	65	37	35
Xsze_03564	14.574	0.357927	0.341409	1.04838	0.294463	0.424728	0.371889	10	18	10	6	18	27	23	15
Xsze_02083	9.16212	0.357283	0.4467	0.799828	0.42381	0.557049	0.254106	2	8	13	4	14	10	17	10
Xsze_00171	20.9826	0.356242	0.351683	1.01296	0.311078	0.441601	0.35497	17	11	15	16	19	55	26	20
Xsze_01226	22.1061	0.356239	0.290767	1.22517	0.22051	0.334503	0.4756	15	19	18	13	23	45	34	23
Xsze_00176	14.7663	0.356136	0.350357	1.01649	0.309394	0.439894	0.356652	7	13	13	10	14	32	23	15
Xsze_02782	4.7954	0.355697	0.52398	0.678838	0.497241	0.623157	0.205403	4	6	5	0	6	10	10	3
Xsze_02563	73.3732	0.355191	0.210175	1.68998	0.0910313	0.162152	0.790077	74	65	55	27	92	102	123	90
Xsze_03178	18.5388	0.355075	0.350629	1.01268	0.311214	0.441601	0.35497	11	14	15	13	24	43	16	20
Xsze_00199	156.904	0.354434	0.158893	2.23065	0.0257043	0.0554138	1.25638	143	130	111	80	177	281	230	187
Xsze_02052	25.2647	0.35303	0.28681	1.23088	0.218366	0.331397	0.479651	23	27	12	13	26	38	43	34
Xsze_03089	89.5877	0.35128	0.183432	1.91504	0.0554878	0.106672	0.971951	80	80	65	42	116	152	121	106
Xsze_02514	272.022	0.350631	0.134425	2.60837	0.00909756	0.0224506	1.64877	203	233	204	159	323	460	429	300
Xsze_02614	29.2359	0.35019	0.254762	1.37458	0.169263	0.268467	0.571108	21	29	25	13	30	50	50	35
Xsze_02656	2067.32	0.350126	0.146181	2.39514	0.0166138	0.0380343	1.41982	1508	1631	1883	1084	2615	2802	3389	2536
Xsze_03618	4.02542	0.348831	0.544111	0.641103	0.521456	0.646234	0.18961	4	5	2	1	6	8	4	5
Xsze_00727	106.465	0.348696	0.195013	1.78807	0.0737649	0.135314	0.868657	83	115	65	55	127	140	169	147
Xsze_00093	109.79	0.348494	0.165141	2.11028	0.0348338	0.0714726	1.14586	79	104	77	64	134	173	167	131
Xsze_02330	209.24	0.348241	0.13847	2.51493	0.0119057	0.0285186	1.54487	172	177	178	99	222	379	328	244
Xsze_02725	118.79	0.347496	0.2155	1.61251	0.106851	0.184051	0.735062	78	122	76	73	145	134	207	161
Xsze_01698	13.6743	0.347142	0.345756	1.00401	0.315374	0.446003	0.350662	9	11	12	8	15	22	22	17
Xsze_03369	38.0409	0.346036	0.242477	1.42709	0.153554	0.248238	0.605132	24	35	33	21	47	75	54	37
Xsze_00745	117.555	0.34585	0.1799	1.92246	0.0545474	0.105216	0.977918	81	111	87	69	132	229	192	110
Xsze_01016	116.827	0.344137	0.1647	2.08948	0.0366649	0.0748286	1.12593	99	114	87	52	149	176	183	137
Xsze_01924	14.8027	0.343844	0.385133	0.892793	0.371968	0.505894	0.29594	9	11	13	10	14	42	20	10
Xsze_02213	24.7143	0.341207	0.298939	1.14139	0.253706	0.376015	0.424795	25	23	14	12	23	41	53	24
Xsze_02088	9.30039	0.34059	0.455419	0.747862	0.454544	0.583639	0.233856	10	8	7	3	12	28	7	7
Xsze_03725	19.7477	0.339907	0.324269	1.04822	0.294536	0.424728	0.371889	11	20	11	15	29	32	29	18
Xsze_01774	319.445	0.339435	0.136081	2.49436	0.0126185	0.0301044	1.52137	252	258	298	150	367	511	526	369
Xsze_01667	38.5049	0.339164	0.315372	1.07544	0.282178	0.40986	0.387365	32	40	29	16	48	106	38	29
Xsze_02831	6.31777	0.338984	0.517155	0.655478	0.51216	0.636735	0.196042	2	12	1	4	6	16	9	6
Xsze_03655	11.0752	0.338449	0.389085	0.869858	0.384378	0.516855	0.286631	9	12	6	6	12	26	14	11
Xsze_02011	130.883	0.337898	0.18288	1.84765	0.0646534	0.121049	0.917037	114	110	102	65	161	263	185	124
Xsze_00334	17.1796	0.336804	0.330062	1.02043	0.307526	0.438323	0.358205	14	21	9	8	21	35	24	17
Xsze_01095	39.5222	0.336344	0.234336	1.4353	0.1512	0.245353	0.610208	32	33	31	21	49	64	51	52
Xsze_02981	3.06068	0.335528	0.634058	0.529177	0.596683	0.707842	0.150064	1	6	0	2	0	7	8	4
Xsze_02383	25.039	0.334445	0.328072	1.01943	0.308	0.438636	0.357896	15	26	13	19	20	61	41	22
Xsze_00024	6.54414	0.334116	0.46801	0.713908	0.475284	0.603077	0.219627	4	7	7	2	4	14	10	10
Xsze_03208	10.1653	0.334004	0.408805	0.817025	0.413914	0.546335	0.262541	7	11	9	4	12	26	14	7
Xsze_03180	32.0419	0.33365	0.266304	1.25289	0.210247	0.321745	0.492488	24	36	15	20	39	52	51	35
Xsze_02753	2.53688	0.333522	0.621682	0.536484	0.591624	0.704048	0.152398	1	1	3	2	2	8	3	2
Xsze_01212	2.70329	0.33345	0.616826	0.54059	0.58879	0.702205	0.153536	3	4	0	1	1	5	5	5
Xsze_01955	3.6206	0.33341	0.581426	0.573435	0.56635	0.683389	0.165332	2	4	4	1	4	13	3	2
Xsze_03167	103.676	0.333203	0.165907	2.00837	0.0446044	0.088109	1.05498	86	98	77	51	123	165	178	110
Xsze_01017	85.997	0.332991	0.23757	1.40165	0.161019	0.257765	0.588775	61	92	63	44	72	215	117	90
Xsze_01947	55.7032	0.330565	0.23413	1.41189	0.157983	0.254442	0.594411	35	59	51	25	52	121	71	70
Xsze_01006	61.0706	0.330274	0.204526	1.61483	0.106348	0.183512	0.736335	47	67	42	29	81	94	97	65
Xsze_01325	13.0554	0.330229	0.359651	0.918193	0.358518	0.490896	0.309011	9	10	14	6	17	20	24	12
Xsze_03415	18.0091	0.330086	0.329206	1.00267	0.316019	0.446549	0.350131	8	22	14	10	19	24	29	27
Xsze_01326	417.38	0.329463	0.130475	2.52511	0.0115662	0.0277864	1.55617	331	367	356	203	521	741	595	449
Xsze_00222	2.3859	0.328009	0.617911	0.530836	0.595533	0.707452	0.150303	2	3	1	1	2	3	6	3
Xsze_02263	3.7326	0.327735	0.555272	0.590224	0.55504	0.673202	0.171855	2	3	4	2	2	8	8	4
Xsze_03212	84.5847	0.327415	0.181548	1.80346	0.0713157	0.131381	0.881468	58	86	69	43	98	156	136	83
Xsze_01706	143.7	0.327195	0.146981	2.2261	0.0260072	0.0559172	1.25245	112	133	114	73	166	215	229	179
Xsze_02670	1117.03	0.327049	0.145808	2.24301	0.0248962	0.0540438	1.26725	752	906	951	677	1232	1647	1779	1464
Xsze_03039	13.8746	0.327049	0.355391	0.920249	0.357443	0.490231	0.309599	14	16	10	3	16	24	19	19
Xsze_02114	190.554	0.325892	0.311258	1.04701	0.295094	0.425355	0.371249	148	184	165	82	423	255	202	126
Xsze_02647	196.128	0.325028	0.155914	2.08465	0.0371007	0.0754943	1.12209	138	169	194	92	238	290	314	234
Xsze_00259	84.6386	0.324358	0.195147	1.66212	0.0964887	0.170022	0.769496	66	90	60	41	77	126	147	119
Xsze_01611	131.268	0.324064	0.163801	1.97839	0.0478843	0.0939416	1.02714	111	121	100	64	164	191	228	140
Xsze_03411	18.8289	0.323382	0.323988	0.998128	0.318217	0.449286	0.347477	10	21	17	9	26	23	36	19
Xsze_02168	44.4371	0.321798	0.22847	1.40849	0.158986	0.255341	0.59288	31	46	39	20	45	91	69	46
Xsze_02930	356.627	0.321598	0.115876	2.77536	0.00551412	0.0144898	1.83894	284	324	288	180	417	580	579	393
Xsze_00740	381.521	0.319577	0.142587	2.24128	0.0250077	0.0542516	1.26559	272	369	284	217	484	533	619	442
Xsze_03810	2.56016	0.319229	0.62427	0.511363	0.609097	0.718134	0.143794	0	4	4	0	3	3	5	4
Xsze_03740	10.3398	0.318903	0.400908	0.795452	0.426351	0.55892	0.25265	9	10	10	3	11	25	16	8
Xsze_00114	2068.68	0.317374	0.10791	2.94111	0.00327039	0.00910791	2.04058	1772	1982	1526	1003	2395	3501	3228	2295
Xsze_01099	350.697	0.317195	0.151444	2.09448	0.0362176	0.0740033	1.13075	291	328	288	161	471	612	503	343
Xsze_00405	18.6854	0.317131	0.314656	1.00787	0.313519	0.444193	0.352428	17	16	17	7	22	39	25	19
Xsze_01311	433.196	0.316283	0.131853	2.39875	0.016451	0.0378076	1.42242	336	370	392	212	535	754	626	468
Xsze_03533	6.8835	0.316102	0.465761	0.678677	0.497342	0.623157	0.205403	4	8	7	2	13	10	9	6
Xsze_03196	26.958	0.315692	0.29197	1.08125	0.279588	0.406627	0.390804	22	33	17	11	34	56	30	30
Xsze_03542	17.4782	0.315403	0.325913	0.967754	0.333167	0.46638	0.33126	16	15	12	9	21	30	19	25
Xsze_03203	5.35056	0.315392	0.498051	0.633253	0.526568	0.649258	0.187582	3	4	7	2	8	10	7	5
Xsze_01491	594.905	0.31511	0.140929	2.23596	0.0253545	0.0548658	1.2607	465	552	488	297	801	988	908	570
Xsze_01069	600.329	0.31492	0.18	1.74955	0.0801955	0.145254	0.837871	489	611	471	269	929	868	781	645
Xsze_01367	3.31627	0.314408	0.593831	0.529457	0.596488	0.707842	0.150064	3	1	6	0	4	7	3	5
Xsze_02301	91.6856	0.313712	0.206348	1.52031	0.128434	0.213747	0.6701	75	85	79	40	129	108	141	115
Xsze_02666	178.332	0.31362	0.155411	2.01801	0.0435902	0.0865522	1.06272	137	156	155	91	185	351	250	205
Xsze_00547	130.101	0.313299	0.278612	1.1245	0.2608	0.38421	0.415432	89	119	82	89	235	123	173	148
Xsze_01531	438.896	0.312485	0.152231	2.0527	0.0401015	0.0805067	1.09417	342	459	357	193	568	579	726	511
Xsze_01498	82.8563	0.312341	0.288049	1.08433	0.278218	0.404927	0.392624	80	70	30	59	78	117	122	132
Xsze_00091	7.49576	0.312008	0.442268	0.705472	0.480517	0.607925	0.21615	6	6	5	5	5	13	14	10
Xsze_00867	8.98574	0.310985	0.43522	0.714546	0.47489	0.603021	0.219668	8	5	10	4	8	24	13	7
Xsze_03498	17.093	0.31076	0.334201	0.92986	0.352444	0.485279	0.314009	14	17	10	10	18	35	18	23
Xsze_01435	124.72	0.309975	0.175575	1.76549	0.0774822	0.140963	0.850894	117	119	94	52	143	177	194	166
Xsze_02367	26.2494	0.309643	0.30478	1.01596	0.30965	0.440076	0.356473	21	27	13	17	29	58	28	30
Xsze_02983	37.079	0.309537	0.243775	1.26977	0.204168	0.314106	0.502924	23	29	38	21	44	64	57	39
Xsze_02896	48.6814	0.309506	0.229326	1.34963	0.177134	0.279134	0.554187	41	50	40	19	48	65	90	66
Xsze_01892	15.6276	0.308167	0.356869	0.86353	0.387846	0.520909	0.283239	12	12	12	10	18	36	14	18
Xsze_00243	17.0653	0.307303	0.331581	0.926782	0.35404	0.486893	0.312566	13	20	10	9	18	38	23	17
Xsze_01927	49.0141	0.306978	0.238872	1.28512	0.198752	0.30726	0.512494	42	39	36	29	54	105	59	53
Xsze_02302	321.71	0.306562	0.172825	1.77383	0.0760915	0.138779	0.857676	271	307	231	165	476	442	462	348
Xsze_03387	134.873	0.306465	0.169716	1.80575	0.0709575	0.131001	0.882724	113	119	115	63	174	228	170	161
Xsze_00367	43.9524	0.305743	0.262894	1.16299	0.244833	0.364596	0.438189	34	52	26	22	68	55	73	42
Xsze_01642	88.8792	0.304501	0.188582	1.61469	0.106379	0.183512	0.736335	71	88	76	38	118	121	150	96
Xsze_03069	209.337	0.304062	0.146747	2.07202	0.0382633	0.0774938	1.11073	155	181	193	106	255	327	350	217
Xsze_01705	29.4477	0.303907	0.273017	1.11315	0.265646	0.389923	0.409021	22	33	22	13	35	37	42	45
Xsze_00004	13.0519	0.303584	0.356715	0.851053	0.39474	0.526881	0.278288	11	11	9	8	13	25	23	12
Xsze_00448	7.28525	0.30358	0.491108	0.618152	0.536475	0.658364	0.181534	3	8	4	6	12	18	5	5
Xsze_02717	23.5783	0.303488	0.30142	1.00686	0.314002	0.44461	0.352021	20	17	17	15	35	29	32	29
Xsze_02445	188.852	0.302322	0.157351	1.92132	0.0546914	0.105376	0.977259	152	199	162	74	239	290	294	210
Xsze_03022	2.69233	0.301951	0.629035	0.480023	0.631211	0.736378	0.132899	2	0	2	3	1	3	7	4
Xsze_00841	34.9972	0.301707	0.25079	1.20303	0.228966	0.345808	0.461166	21	33	32	20	33	71	52	39
Xsze_02766	4.31371	0.301071	0.532586	0.565299	0.57187	0.688007	0.162407	4	4	3	2	4	7	11	3
Xsze_01368	7.56893	0.298713	0.465969	0.641058	0.521485	0.646234	0.18961	4	7	5	6	9	20	6	7
Xsze_02654	748.551	0.298476	0.160297	1.86201	0.0626011	0.118041	0.927967	547	611	707	395	962	949	1209	907
Xsze_03800	34.1642	0.297935	0.256215	1.16283	0.244898	0.364596	0.438189	30	29	22	21	29	55	55	48
Xsze_00704	196.457	0.29722	0.535508	0.555025	0.578878	0.694855	0.158106	275	251	30	56	237	257	431	182
Xsze_03011	27.6809	0.296728	0.265269	1.1186	0.263313	0.387324	0.411926	21	30	22	12	31	41	40	39
Xsze_00297	174.484	0.296196	0.139177	2.1282	0.0333207	0.0690258	1.16099	137	162	141	91	177	290	268	221
Xsze_01051	3.48565	0.295691	0.578577	0.511066	0.609305	0.718134	0.143794	4	3	4	0	3	11	4	3
Xsze_02492	641.145	0.295455	0.150681	1.9608	0.0499022	0.097567	1.0107	504	657	467	331	795	809	1086	770
Xsze_00961	378.978	0.295253	0.133836	2.20608	0.0273783	0.0584739	1.23304	272	347	358	184	452	662	563	402
Xsze_03395	49.6612	0.295206	0.223799	1.31907	0.187147	0.292126	0.53443	41	50	33	27	54	100	65	55
Xsze_00816	22.1694	0.295079	0.337947	0.873153	0.382579	0.514908	0.28827	12	13	21	18	21	52	28	22
Xsze_02120	67.4513	0.294453	0.187224	1.57273	0.115781	0.196679	0.706243	56	63	58	30	75	111	98	85
Xsze_01996	119.254	0.29377	0.161704	1.81671	0.0692619	0.128169	0.892218	102	106	97	59	130	188	212	127
Xsze_01475	374.099	0.293244	0.143189	2.04796	0.0405641	0.0813406	1.08969	302	325	343	176	466	631	592	364
Xsze_00538	28.645	0.293131	0.276732	1.05926	0.289481	0.419018	0.377767	22	28	18	18	24	54	38	41
Xsze_01334	384.18	0.292355	0.128281	2.27903	0.0226654	0.0496706	1.3039	333	342	333	173	459	628	584	427
Xsze_02774	6.19111	0.292076	0.477436	0.611759	0.540697	0.662412	0.178872	6	3	5	4	6	13	7	8
Xsze_03012	1163.81	0.292032	0.140614	2.07684	0.0378166	0.0767697	1.11481	955	1147	1028	489	1508	1685	1826	1280
Xsze_03603	4.40147	0.291995	0.550582	0.530338	0.595878	0.707617	0.150201	1	2	4	5	4	10	5	5
Xsze_02047	7.70763	0.29178	0.450378	0.647856	0.517078	0.641691	0.192674	4	10	8	2	10	11	8	13
Xsze_02584	12.146	0.291429	0.396429	0.735135	0.462257	0.591119	0.228325	8	6	15	7	9	16	25	17
Xsze_01847	492.415	0.290987	0.146609	1.98479	0.0471682	0.0927479	1.0327	389	519	405	217	651	786	763	484
Xsze_02944	7.48147	0.290984	0.469136	0.620255	0.53509	0.657413	0.182162	6	7	8	2	15	14	7	5
Xsze_01764	4.63618	0.290956	0.538634	0.540174	0.589077	0.702205	0.153536	6	4	2	2	3	14	5	5
Xsze_02682	29.5717	0.290584	0.283928	1.02344	0.306098	0.436805	0.359712	18	27	22	21	31	42	63	27
Xsze_02072	5.86887	0.290035	0.528737	0.548544	0.583318	0.69727	0.156599	5	2	3	6	2	12	7	11
Xsze_00210	264.885	0.289994	0.173874	1.66785	0.0953462	0.168543	0.773289	210	261	260	99	249	405	461	343
Xsze_01225	7.36946	0.289669	0.450963	0.642334	0.520656	0.645899	0.189836	6	11	3	3	7	16	11	8
Xsze_01094	30.3072	0.289205	0.281637	1.02687	0.304481	0.435244	0.361268	16	30	24	21	26	66	45	32
Xsze_03181	15.1744	0.288468	0.379922	0.759284	0.447683	0.578374	0.237791	19	10	8	8	24	18	28	12
Xsze_00109	29.1144	0.288427	0.276321	1.04381	0.296574	0.426595	0.369984	19	38	22	12	37	39	53	31
Xsze_00464	114.246	0.287952	0.183279	1.57111	0.116156	0.197123	0.705263	93	91	91	68	112	225	155	136
Xsze_00839	235.719	0.286743	0.164445	1.7437	0.0812113	0.146807	0.833252	192	217	213	105	330	355	319	262
Xsze_02737	47.1114	0.285594	0.236492	1.20763	0.227191	0.343428	0.464165	41	43	33	26	62	83	77	37
Xsze_02667	118.151	0.285326	0.198154	1.43992	0.14989	0.243685	0.61317	86	99	92	75	155	144	172	155
Xsze_03103	292.847	0.283783	0.130647	2.17213	0.0298456	0.0629627	1.20092	248	271	261	127	333	479	442	343
Xsze_03267	128.042	0.281864	0.175853	1.60284	0.108971	0.186583	0.729128	99	116	97	76	115	249	209	138
Xsze_00599	271.504	0.281787	0.154449	1.82446	0.068082	0.126335	0.898475	233	258	237	115	361	399	393	308
Xsze_01578	764.634	0.281785	0.140085	2.01153	0.0442696	0.0876487	1.05725	603	768	627	366	1003	1023	1232	852
Xsze_00985	6.04163	0.281725	0.475963	0.591905	0.553914	0.672387	0.172381	6	4	5	3	5	9	9	10
Xsze_02935	16.6854	0.281002	0.335406	0.837796	0.402145	0.5349	0.271728	14	18	10	9	13	23	33	23
Xsze_01148	84.9244	0.280863	0.174021	1.61397	0.106535	0.18369	0.735914	62	89	71	41	87	151	134	96
Xsze_02034	5.53331	0.277553	0.495642	0.559988	0.575488	0.691141	0.160433	4	5	6	2	5	13	5	8
Xsze_01207	8.27775	0.277063	0.441544	0.627486	0.530341	0.653208	0.184948	5	12	9	1	8	19	13	8
Xsze_02153	26.2041	0.276744	0.29482	0.938687	0.347892	0.480785	0.318049	21	23	25	12	28	62	35	22
Xsze_01371	7.08932	0.275954	0.455582	0.605719	0.544701	0.665875	0.176608	5	8	3	5	8	8	12	10
Xsze_03360	39.7623	0.27549	0.249596	1.10375	0.269703	0.394869	0.403547	32	47	37	11	37	66	67	51
Xsze_00066	134.368	0.274679	0.170555	1.6105	0.107288	0.184619	0.733723	95	148	107	67	166	215	228	126
Xsze_01994	13.8905	0.274527	0.383906	0.715089	0.474554	0.602817	0.219815	11	7	21	4	13	22	24	18
Xsze_01597	313.628	0.274383	0.156148	1.7572	0.0788835	0.143179	0.844121	247	315	257	152	296	436	523	443
Xsze_01357	158.871	0.274166	0.149582	1.83288	0.066821	0.124364	0.905304	114	160	142	76	197	246	232	183
Xsze_01702	43.5725	0.273149	0.235562	1.15956	0.246226	0.366256	0.436215	28	45	34	26	44	58	83	52
Xsze_00563	1015.65	0.272433	0.176145	1.54664	0.12195	0.205136	0.687957	816	961	683	610	1106	1202	1815	1331
Xsze_01941	7.22082	0.271528	0.453606	0.598599	0.54944	0.668841	0.174677	4	5	6	6	8	15	8	8
Xsze_00502	45.7096	0.270902	0.231634	1.16953	0.24219	0.361345	0.442078	39	44	37	21	66	63	72	45
Xsze_00420	3.11386	0.270316	0.587953	0.459758	0.64569	0.748452	0.125836	3	2	2	2	3	7	2	5
Xsze_01377	99.4745	0.270231	0.210302	1.28496	0.198805	0.30726	0.512494	62	106	90	51	75	199	158	122
Xsze_02476	11.82	0.270207	0.385469	0.700983	0.483313	0.610343	0.214426	11	6	10	8	13	21	22	9
Xsze_02825	13.7315	0.270154	0.381495	0.708146	0.478855	0.606843	0.216924	10	12	13	7	14	35	11	16
Xsze_03465	97.9239	0.270052	0.192126	1.4056	0.159843	0.256479	0.590948	68	94	89	51	104	203	125	106
Xsze_03363	58.8126	0.269619	0.218155	1.23591	0.216493	0.329571	0.482051	40	47	54	36	80	83	80	69
Xsze_00782	122.227	0.269259	0.169034	1.59293	0.111175	0.189885	0.721509	93	105	109	67	132	236	176	126
Xsze_00437	8.29701	0.268303	0.422508	0.635024	0.525413	0.648763	0.187914	8	5	8	4	9	13	12	11
Xsze_01829	34.3647	0.267907	0.250671	1.06876	0.285178	0.413485	0.383541	30	32	23	20	33	69	50	37
Xsze_00299	38.194	0.267589	0.253159	1.057	0.290511	0.420156	0.376589	33	35	37	14	54	61	45	45
Xsze_01024	25.4122	0.26649	0.311118	0.856554	0.391691	0.52399	0.280677	11	28	14	22	28	39	39	30
Xsze_00473	41.911	0.264881	0.230976	1.14679	0.251468	0.373087	0.42819	33	44	31	22	42	81	69	40
Xsze_03661	44.964	0.264668	0.224736	1.17769	0.238922	0.357242	0.447037	30	48	41	21	58	77	62	47
Xsze_01627	91.4155	0.263954	0.191969	1.37498	0.169137	0.268391	0.571232	69	87	69	54	121	159	134	81
Xsze_03136	165.224	0.263506	0.159127	1.65595	0.097732	0.171517	0.765694	146	152	136	78	208	290	228	169
Xsze_01796	19.3289	0.263151	0.322047	0.81712	0.41386	0.546335	0.262541	8	21	18	12	18	28	29	29
Xsze_02728	17.2371	0.262902	0.331207	0.793769	0.42733	0.559327	0.252335	13	17	14	9	25	26	31	12
Xsze_00906	93.2274	0.26262	0.250451	1.04858	0.294369	0.424728	0.371889	74	91	86	40	164	131	125	74
Xsze_01641	743.803	0.262035	0.11372	2.30421	0.021211	0.0471129	1.32686	625	712	601	368	852	1091	1241	835
Xsze_00402	200.213	0.260392	0.136156	1.91246	0.0558169	0.107185	0.969867	164	184	165	104	243	302	301	229
Xsze_01376	171.374	0.260025	0.193124	1.34641	0.178169	0.280142	0.552621	131	180	157	73	149	363	281	167
Xsze_03400	773.639	0.259371	0.101232	2.56213	0.0104032	0.0253101	1.59671	594	721	685	395	881	1256	1163	879
Xsze_02573	7.36699	0.258221	0.476027	0.542451	0.587508	0.701304	0.154094	7	4	10	2	4	19	9	10
Xsze_01607	32.705	0.256977	0.287474	0.893915	0.371368	0.505277	0.29647	27	40	32	7	31	56	43	49
Xsze_02291	797.315	0.256743	0.121706	2.10954	0.0348979	0.0715615	1.14532	622	787	654	410	1020	1217	1109	909
Xsze_00840	44.9505	0.256459	0.231599	1.10734	0.268147	0.393093	0.405505	33	49	29	27	55	81	57	49
Xsze_01930	2.96324	0.256144	0.592238	0.432501	0.665377	0.765095	0.116285	1	3	4	1	5	4	3	4
Xsze_01407	7.14396	0.255575	0.477815	0.534884	0.59273	0.705095	0.151752	3	6	9	4	3	19	11	8
Xsze_03621	45.3372	0.255534	0.227271	1.12436	0.260861	0.38421	0.415432	27	48	42	24	41	78	69	59
Xsze_02622	9.5625	0.255524	0.413523	0.617918	0.536629	0.658364	0.181534	5	10	7	7	6	16	20	11
Xsze_01699	41.9641	0.254579	0.22729	1.12006	0.262687	0.386569	0.412773	28	37	37	26	48	74	58	46
Xsze_02017	69.7871	0.254507	0.194911	1.30576	0.191633	0.29778	0.526105	47	59	58	47	72	111	109	83
Xsze_02986	19.2032	0.254461	0.347153	0.732994	0.463562	0.592349	0.227423	15	24	5	14	20	31	27	25
Xsze_03553	374.036	0.254085	0.302736	0.839295	0.401304	0.534193	0.272302	153	203	390	320	356	764	515	423
Xsze_03572	4.23237	0.253503	0.559606	0.453002	0.650547	0.751806	0.123894	4	3	4	2	3	15	5	2
Xsze_03554	645.078	0.252188	0.275247	0.916227	0.359548	0.491915	0.30811	309	360	649	533	651	1247	902	728
Xsze_00332	31.1608	0.251301	0.329623	0.762389	0.445828	0.576747	0.239015	35	33	9	18	45	40	51	30
Xsze_01178	466.502	0.249793	0.121003	2.06435	0.0389844	0.0786769	1.10415	379	446	387	238	471	787	660	597
Xsze_03410	106.256	0.249019	0.193069	1.2898	0.197122	0.3052	0.515416	93	80	94	58	139	149	178	103
Xsze_01609	24.7027	0.248893	0.285081	0.873058	0.382631	0.514908	0.28827	18	22	20	15	28	33	32	37
Xsze_01076	133.756	0.248524	0.167035	1.48786	0.136788	0.225472	0.646908	109	133	98	74	148	257	184	138
Xsze_02202	50.6427	0.24805	0.206897	1.19891	0.230564	0.347764	0.458715	42	44	43	27	59	75	77	60
Xsze_02658	11.9839	0.247511	0.377567	0.655542	0.512119	0.636735	0.196042	6	10	15	6	12	22	15	16
Xsze_00814	946.733	0.247431	0.289018	0.856108	0.391938	0.52399	0.280677	387	534	1059	758	996	1355	1540	1199
Xsze_01557	264.775	0.24628	0.12902	1.90886	0.0562803	0.107954	0.966761	207	253	223	139	301	378	431	309
Xsze_03150	74.8839	0.245969	0.196362	1.25263	0.21034	0.321745	0.492488	64	74	56	39	79	150	99	80
Xsze_03680	73.0088	0.244613	0.206271	1.18588	0.235668	0.353451	0.451671	53	76	57	40	106	108	95	77
Xsze_02142	45.1508	0.241929	0.220968	1.09486	0.273576	0.399521	0.398461	31	43	45	22	47	66	73	57
Xsze_02575	11.7032	0.241703	0.378394	0.638758	0.52298	0.647255	0.188924	6	10	10	9	12	20	14	16
Xsze_01173	150.123	0.241691	0.150566	1.60522	0.108446	0.185967	0.730564	129	144	122	74	167	270	208	166
Xsze_00968	19.692	0.241379	0.321545	0.750686	0.452842	0.58167	0.235323	14	19	19	9	31	22	26	24
Xsze_03760	83.8575	0.239797	0.181701	1.31974	0.186923	0.291908	0.534755	55	92	79	39	94	135	134	91
Xsze_02257	134.765	0.238367	0.252977	0.942247	0.346066	0.478987	0.319676	95	147	109	70	232	131	174	153
Xsze_00260	284.215	0.238287	0.135273	1.76152	0.07815	0.141997	0.84772	216	250	252	160	282	430	468	348
Xsze_03551	20.8071	0.238258	0.300186	0.793701	0.427369	0.559327	0.252335	19	15	16	13	23	28	32	27
Xsze_01807	563.013	0.236423	0.144637	1.63459	0.102135	0.177974	0.749643	503	554	456	260	666	730	896	692
Xsze_00917	85.9525	0.235299	0.219554	1.07171	0.283849	0.411904	0.385204	59	74	73	56	68	118	152	123
Xsze_00824	101.564	0.234908	0.171209	1.37206	0.170045	0.269584	0.569306	82	94	83	56	127	173	143	101
Xsze_02426	384.865	0.234139	0.116571	2.00854	0.0445855	0.088109	1.05498	297	357	344	202	450	610	575	424
Xsze_03547	27.0525	0.233354	0.307612	0.758598	0.448093	0.578375	0.237791	17	18	25	21	23	61	38	26
Xsze_02041	38.1871	0.230817	0.237634	0.971314	0.331392	0.464272	0.333227	27	43	30	20	48	65	58	35
Xsze_03358	600.049	0.230791	0.122824	1.87904	0.0602388	0.114212	0.942289	472	576	532	302	731	847	954	660
Xsze_00970	22.9082	0.230186	0.300674	0.765566	0.443934	0.574945	0.240374	14	20	17	18	28	43	30	21
Xsze_00465	12.5565	0.230053	0.3716	0.619087	0.535859	0.658123	0.181693	9	15	12	4	18	20	13	16
Xsze_03382	75.0169	0.229951	0.187863	1.22403	0.220939	0.335007	0.474947	64	67	71	34	79	109	130	86
Xsze_00928	6.42256	0.229665	0.467829	0.490916	0.623486	0.730085	0.136627	7	7	3	3	6	8	13	8
Xsze_00752	64.8117	0.229324	0.193319	1.18624	0.235526	0.353451	0.451671	42	62	62	36	74	104	98	71
Xsze_01014	15.9545	0.228776	0.368624	0.620623	0.534848	0.657413	0.182162	14	17	10	9	9	42	23	16
Xsze_02435	23.2809	0.228556	0.301914	0.757023	0.449036	0.57894	0.237366	15	17	24	15	25	28	45	26
Xsze_00908	32.1758	0.228467	0.257819	0.886154	0.375534	0.508936	0.293337	26	28	21	23	32	59	49	33
Xsze_02738	22.4173	0.227278	0.30035	0.756709	0.449224	0.578967	0.237346	25	19	20	7	30	35	30	25
Xsze_00836	78.9412	0.227226	0.184169	1.23379	0.21728	0.330247	0.481162	70	82	67	32	96	126	113	88
Xsze_01928	31.1836	0.227067	0.257366	0.88227	0.377631	0.510773	0.291772	25	31	23	18	39	53	50	26
Xsze_02039	25.8388	0.226257	0.281959	0.802447	0.422295	0.555269	0.255497	25	22	25	10	26	53	38	25
Xsze_02071	6.36625	0.225704	0.469978	0.480243	0.631054	0.736378	0.132899	6	4	8	2	5	12	9	9
Xsze_03713	124.143	0.224392	0.171596	1.30768	0.190983	0.296902	0.527386	88	126	107	68	148	230	171	119
Xsze_01167	108.323	0.224148	0.163651	1.36967	0.17079	0.270516	0.567808	87	98	89	62	114	171	151	139
Xsze_01833	12.9331	0.222314	0.360862	0.616063	0.537853	0.659631	0.180699	12	9	12	7	10	24	19	17
Xsze_01983	335.914	0.221558	0.119081	1.86056	0.0628061	0.118169	0.927498	261	310	312	172	360	536	523	380
Xsze_00834	24.1717	0.220742	0.311791	0.707981	0.478957	0.606843	0.216924	20	30	12	14	28	52	33	19
Xsze_00251	18.4239	0.219991	0.329448	0.667756	0.504289	0.62922	0.201198	18	16	10	12	28	25	25	18
Xsze_01605	22.9493	0.219853	0.289708	0.758879	0.447925	0.578374	0.237791	19	22	22	10	23	39	44	20
Xsze_02727	8.40511	0.218691	0.433224	0.504798	0.613701	0.721077	0.142018	5	10	5	6	5	18	12	11
Xsze_03004	84.6528	0.21866	0.212056	1.03114	0.302474	0.432913	0.363599	70	94	50	50	87	106	144	111
Xsze_01854	626.275	0.217872	0.433046	0.503115	0.614883	0.722221	0.14133	893	594	205	269	941	615	986	710
Xsze_01579	208.723	0.215709	0.15534	1.38862	0.164947	0.26271	0.580523	181	196	182	101	183	385	312	250
Xsze_02652	382.117	0.215563	0.162286	1.32829	0.184083	0.288389	0.540022	286	291	341	248	407	678	521	435
Xsze_00407	111.282	0.215452	0.188787	1.14124	0.253769	0.376015	0.424795	83	94	119	54	145	158	172	114
Xsze_02329	102.602	0.215295	0.198044	1.08711	0.276989	0.40353	0.394124	75	107	97	47	142	125	154	116
Xsze_01651	7535.12	0.213954	0.297655	0.718797	0.472266	0.600574	0.221433	5385	7672	6280	4219	7012	4398	16679	11381
Xsze_00221	893.579	0.213758	0.217152	0.984367	0.324935	0.456712	0.340358	757	891	752	431	1418	906	1165	1062
Xsze_02200	897.725	0.213642	0.150424	1.42027	0.155529	0.250725	0.600803	787	975	746	380	946	1200	1453	1151
Xsze_01436	320.372	0.213209	0.164095	1.2993	0.19384	0.300857	0.521639	229	287	309	176	404	406	461	399
Xsze_03169	4.85663	0.21316	0.524652	0.406288	0.684531	0.779196	0.108353	3	6	6	1	4	8	13	3
Xsze_03629	3.57158	0.212623	0.60013	0.354295	0.723118	0.80855	0.0922933	2	2	5	2	1	14	3	3
Xsze_02975	94.8273	0.212501	0.205585	1.03364	0.301304	0.431956	0.36456	68	83	73	66	114	181	123	88
Xsze_01942	13.4674	0.212392	0.376013	0.564852	0.572174	0.688007	0.162407	13	7	16	6	9	22	23	19
Xsze_00193	86.1214	0.211902	0.218023	0.971922	0.33109	0.464037	0.333447	66	73	67	58	82	112	177	91
Xsze_01481	5.03319	0.211763	0.510034	0.415194	0.678	0.774183	0.111156	2	8	3	3	4	9	10	5
Xsze_03119	120.881	0.210392	0.166743	1.26177	0.207031	0.317771	0.497885	82	132	101	67	128	221	171	129
Xsze_02154	4.43148	0.209643	0.543576	0.385673	0.699739	0.791919	0.101319	3	2	4	4	4	12	4	4
Xsze_02294	35.4674	0.208623	0.370811	0.562614	0.573698	0.689358	0.161555	19	41	38	16	11	49	73	61
Xsze_02475	15.3045	0.208375	0.368765	0.565063	0.572031	0.688007	0.162407	12	19	10	8	13	39	24	10
Xsze_03383	110.674	0.207749	0.179805	1.15541	0.247921	0.368619	0.433423	85	109	97	58	145	192	139	110
Xsze_02434	18.0077	0.207386	0.332061	0.624543	0.532271	0.655352	0.183526	16	14	20	7	27	26	29	14
Xsze_03482	18.1944	0.206988	0.345663	0.598814	0.549297	0.668841	0.174677	12	18	18	9	31	17	28	18
Xsze_02716	27.4156	0.206086	0.279289	0.737895	0.460578	0.58941	0.229583	17	22	33	14	31	37	44	33
Xsze_00208	210.556	0.205962	0.185226	1.11195	0.266158	0.39038	0.408512	160	186	195	117	255	231	340	269
Xsze_01946	45.9011	0.205951	0.218264	0.943587	0.345381	0.478615	0.320014	36	40	47	22	48	70	69	57
Xsze_00927	6.06555	0.204717	0.510007	0.401401	0.688125	0.781857	0.106873	3	7	6	3	7	13	2	10
Xsze_03505	77.0875	0.204522	0.214577	0.953139	0.34052	0.473855	0.324354	43	85	72	44	85	152	104	74
Xsze_03295	186.013	0.203881	0.196587	1.0371	0.299688	0.430177	0.366352	143	184	159	101	127	345	287	249
Xsze_02723	9.76248	0.203437	0.4046	0.502811	0.615097	0.722226	0.141327	7	7	9	7	8	21	15	9
Xsze_01858	467.108	0.202826	0.169465	1.19686	0.231361	0.348661	0.457597	422	464	348	242	663	663	677	443
Xsze_02511	1218.96	0.202683	0.150156	1.34982	0.177074	0.279134	0.554187	1098	1282	955	567	1621	1689	1804	1271
Xsze_00593	128.426	0.202043	0.187879	1.07539	0.282202	0.40986	0.387365	134	128	89	58	162	183	198	135
Xsze_03160	86.576	0.201845	0.241027	0.837436	0.402348	0.534962	0.271677	58	91	49	66	85	111	129	126
Xsze_01515	119.864	0.201289	0.196723	1.02321	0.306207	0.436805	0.359712	88	121	110	61	130	133	198	165
Xsze_03054	28.0487	0.200841	0.288086	0.697154	0.485706	0.612466	0.212918	18	38	23	12	31	57	31	32
Xsze_01734	580.9	0.200297	0.2345	0.854147	0.393024	0.524793	0.280012	322	374	568	461	602	968	885	646
Xsze_00337	6.83447	0.200179	0.493275	0.405815	0.684879	0.779196	0.108353	4	9	3	5	13	13	7	3
Xsze_01779	41.2082	0.200154	0.252681	0.792123	0.428289	0.559945	0.251855	42	45	29	17	39	85	65	37
Xsze_00933	306.49	0.199174	0.123786	1.60902	0.107612	0.184899	0.733065	264	298	242	164	353	499	447	326
Xsze_00549	231.398	0.198828	0.13301	1.49484	0.134956	0.223151	0.651401	185	237	192	120	275	333	343	266
Xsze_00318	340.283	0.198793	0.131146	1.51581	0.129567	0.215424	0.666706	293	318	308	163	402	492	494	400
Xsze_00835	38.6973	0.197581	0.230823	0.855985	0.392006	0.52399	0.280677	31	45	33	16	42	66	58	42
Xsze_02799	13.6648	0.19681	0.358531	0.548934	0.583051	0.697192	0.156648	10	9	17	7	12	24	24	14
Xsze_00047	11.5071	0.196516	0.370052	0.531051	0.595383	0.707452	0.150303	12	12	9	4	12	20	16	14
Xsze_02459	79.8363	0.196462	0.196644	0.999072	0.31776	0.448824	0.347924	80	71	73	32	76	121	133	97
Xsze_03179	14.0229	0.195879	0.344044	0.569341	0.569125	0.685791	0.163808	9	16	14	6	18	23	20	14
Xsze_02378	15.64	0.195116	0.348516	0.559848	0.575583	0.691141	0.160433	12	11	19	7	22	20	19	20
Xsze_02380	112.635	0.19477	0.196715	0.990108	0.322121	0.453497	0.343425	79	121	107	54	154	154	185	101
Xsze_01979	73.5766	0.19437	0.238451	0.815136	0.414995	0.547551	0.261575	51	75	75	35	66	166	81	85
Xsze_03571	4.29549	0.193292	0.576463	0.335307	0.737394	0.821541	0.0853709	2	3	8	1	2	15	4	4
Xsze_02361	1196.67	0.192272	0.117179	1.64084	0.10083	0.176056	0.754348	1036	1137	1021	610	1098	1981	1896	1420
Xsze_00211	1958.96	0.191945	0.113393	1.69275	0.0905036	0.161379	0.792152	1682	2047	1705	885	2087	2935	3068	2270
Xsze_02331	153.267	0.191073	0.144277	1.32436	0.185385	0.290032	0.537553	128	156	123	80	181	237	219	170
Xsze_01635	505.775	0.189775	0.110412	1.71879	0.0856522	0.153683	0.813373	418	521	442	242	561	795	774	550
Xsze_01972	7.81603	0.189094	0.439275	0.430468	0.666856	0.766028	0.115755	7	11	3	4	7	11	14	10
Xsze_01650	107.773	0.188736	0.167997	1.12345	0.261246	0.384612	0.414977	102	106	87	50	117	188	149	119
Xsze_03090	21.5316	0.187924	0.29692	0.632913	0.52679	0.6493	0.187555	19	22	16	11	28	25	33	26
Xsze_01886	4.91304	0.187392	0.531513	0.352563	0.724416	0.809739	0.0916552	3	4	1	6	6	6	8	5
Xsze_00266	327.887	0.186916	0.128293	1.45694	0.145132	0.237351	0.624609	308	320	258	161	355	530	490	362
Xsze_01232	596.426	0.186823	0.116638	1.60173	0.109216	0.18691	0.728367	488	602	509	305	701	842	938	652
Xsze_00945	24.9021	0.186489	0.308401	0.604695	0.545382	0.666019	0.176513	20	28	21	11	41	42	30	18
Xsze_00126	18.5867	0.186431	0.320304	0.582044	0.560537	0.677561	0.169051	10	19	19	11	14	36	27	23
Xsze_00319	811.206	0.186222	0.133234	1.39771	0.162199	0.259173	0.58641	666	802	758	381	969	1081	1226	954
Xsze_00192	42.6742	0.185624	0.235721	0.787471	0.431006	0.56243	0.249931	36	38	41	21	49	84	55	40
Xsze_03384	26.6524	0.185573	0.268786	0.690411	0.489936	0.616446	0.210105	18	25	28	14	26	46	44	27
Xsze_03552	14.7798	0.185432	0.356425	0.520256	0.602885	0.71299	0.146917	10	16	9	11	14	33	17	15
Xsze_02355	2.55622	0.183587	0.621532	0.295378	0.767705	0.843349	0.0739925	1	5	0	2	2	4	5	3
Xsze_03334	6.4433	0.18313	0.499951	0.366296	0.714145	0.802161	0.0957385	2	9	4	5	9	15	4	6
Xsze_01967	42.801	0.183007	0.232191	0.788174	0.430595	0.562106	0.250181	45	37	36	19	46	70	72	41
Xsze_03096	3.37622	0.180656	0.587364	0.30757	0.75841	0.835803	0.0778959	3	2	2	3	1	8	3	6
Xsze_01327	326.631	0.179746	0.123045	1.46082	0.144066	0.235892	0.627286	275	316	296	160	377	521	483	342
Xsze_02179	164.589	0.179704	0.185829	0.967036	0.333526	0.466693	0.330969	136	164	152	78	177	344	202	159
Xsze_01890	13.9419	0.17924	0.382238	0.468923	0.639124	0.743344	0.12881	14	14	7	9	11	33	24	9
Xsze_02900	85.2679	0.178783	0.201721	0.886288	0.375462	0.508936	0.293337	57	88	68	55	113	124	133	76
Xsze_01235	7030.19	0.178349	0.203648	0.87577	0.381155	0.514328	0.28876	4774	6445	5920	4679	8060	7095	11017	9853
Xsze_00544	218.101	0.177407	0.132146	1.34251	0.179432	0.281614	0.550346	165	232	193	111	246	350	327	229
Xsze_01004	66.9147	0.175681	0.200275	0.877198	0.380379	0.513684	0.289304	43	78	60	35	62	119	99	77
Xsze_01859	240.013	0.175555	0.205054	0.856142	0.391919	0.52399	0.280677	220	245	215	100	368	344	303	223
Xsze_03200	9.3338	0.175393	0.438311	0.400156	0.689041	0.782382	0.106581	5	14	5	6	4	20	14	13
Xsze_01281	66.6195	0.175283	0.19427	0.902263	0.366917	0.500454	0.300636	46	79	55	35	66	114	103	72
Xsze_00491	91.56	0.174984	0.184989	0.945915	0.344192	0.477352	0.321162	74	95	77	47	107	111	151	108
Xsze_01857	713.837	0.174712	0.141439	1.23525	0.216739	0.329737	0.481832	569	724	620	374	864	1279	985	650
Xsze_02715	4.95251	0.173416	0.520768	0.333	0.739135	0.822181	0.0850326	6	3	3	3	8	4	7	6
Xsze_00291	41.775	0.173265	0.246055	0.704173	0.481325	0.608527	0.21572	44	38	35	18	39	85	63	39
Xsze_00258	1293.5	0.173216	0.186114	0.930697	0.352011	0.484877	0.314369	1094	1179	1165	681	1812	1422	1715	1608
Xsze_00524	501.555	0.17303	0.138975	1.24505	0.213114	0.325433	0.487538	419	548	364	274	620	723	746	527
Xsze_01058	25.4175	0.17276	0.272461	0.63407	0.526035	0.649066	0.187711	23	27	21	11	33	39	37	25
Xsze_00645	385.565	0.172476	0.625104	0.275916	0.782613	0.854007	0.0685385	398	491	71	233	550	47	862	512
Xsze_03599	16.5464	0.17136	0.330133	0.519065	0.603715	0.713482	0.146617	16	18	15	5	20	26	19	22
Xsze_03157	42.6347	0.171204	0.259465	0.659836	0.509359	0.63371	0.19811	30	48	34	24	63	49	72	37
Xsze_00865	55.0899	0.170399	0.220948	0.771217	0.440578	0.571295	0.243139	54	42	44	33	58	103	74	56
Xsze_03264	395.161	0.170357	0.123318	1.38144	0.167144	0.265964	0.575177	282	388	355	231	398	651	586	449
Xsze_00746	75.3643	0.169671	0.208884	0.81227	0.416637	0.549297	0.260193	67	84	47	43	67	143	103	88
Xsze_00106	59.0724	0.169413	0.24782	0.683615	0.494218	0.620701	0.207118	51	63	52	26	44	71	119	80
Xsze_02237	2956.29	0.169027	0.109907	1.53791	0.124071	0.20779	0.682375	2385	2899	2646	1549	3447	4068	4641	3256
Xsze_00697	3.13836	0.168827	0.595019	0.283734	0.776614	0.849885	0.0706401	1	3	1	4	4	6	3	3
Xsze_00027	9.08755	0.167683	0.463755	0.361578	0.717668	0.804283	0.0945912	7	12	8	3	8	24	4	13
Xsze_03487	58.6086	0.167168	0.247379	0.675754	0.499197	0.623769	0.204976	52	46	57	31	79	115	69	46
Xsze_03751	312.544	0.165986	0.152697	1.08703	0.277024	0.40353	0.394124	233	306	277	179	412	487	427	300
Xsze_02760	2.68805	0.165761	0.606509	0.273303	0.78462	0.855385	0.0678384	3	3	3	0	1	5	4	5
Xsze_02058	7.81311	0.165478	0.42798	0.386648	0.699017	0.791362	0.101625	5	9	7	4	8	12	10	11
Xsze_00860	240.375	0.16542	0.134161	1.233	0.217576	0.330407	0.48095	205	262	187	122	276	374	361	251
Xsze_03094	76.8051	0.164486	0.206134	0.797953	0.424898	0.557932	0.253419	57	71	88	33	90	124	96	91
Xsze_00947	20.2496	0.164287	0.298594	0.550202	0.582181	0.696877	0.156844	18	21	19	8	23	38	27	20
Xsze_02759	29.3009	0.164228	0.299935	0.547547	0.584003	0.697605	0.156391	20	33	27	15	36	65	39	18
Xsze_03183	27.4862	0.16231	0.287988	0.5636	0.573027	0.688792	0.161912	17	29	25	17	26	61	38	23
Xsze_00102	5.16401	0.161299	0.509429	0.316627	0.751526	0.830609	0.0806033	6	3	4	3	6	11	4	6
Xsze_03294	3.30213	0.160823	0.579297	0.277618	0.781306	0.853121	0.0689892	2	6	2	1	4	3	8	3
Xsze_00725	19.8728	0.159349	0.320344	0.49743	0.618886	0.725655	0.13927	22	20	15	8	20	38	36	14
Xsze_01158	37.1312	0.15866	0.255291	0.621488	0.534279	0.657354	0.182201	22	34	38	24	31	63	67	37
Xsze_01497	28.9929	0.158458	0.279791	0.566345	0.571159	0.687507	0.162723	18	23	27	22	23	48	41	39
Xsze_00416	9.13522	0.1567	0.434911	0.360304	0.71862	0.805088	0.0941569	9	8	10	3	6	24	9	11
Xsze_00012	133.144	0.156457	0.171897	0.910179	0.362728	0.495676	0.304802	97	140	111	78	143	166	228	155
Xsze_01233	200.581	0.156369	0.142358	1.09842	0.272022	0.397588	0.400566	166	210	176	98	220	275	299	247
Xsze_02720	182.667	0.155722	0.147598	1.05504	0.291407	0.420932	0.375788	170	188	133	97	182	296	266	214
Xsze_01799	143.71	0.155682	0.216569	0.718856	0.47223	0.600574	0.221433	120	141	141	66	91	234	251	192
Xsze_00792	203.403	0.155201	0.140208	1.10693	0.268323	0.393182	0.405406	171	199	188	100	241	325	293	205
Xsze_01416	2.47662	0.155178	0.614197	0.252653	0.800537	0.867248	0.0618566	3	2	2	1	2	6	5	1
Xsze_03729	5.5872	0.153837	0.497837	0.30901	0.757314	0.834863	0.0783847	2	8	5	3	8	5	10	6
Xsze_03095	199.381	0.153663	0.163171	0.941725	0.346333	0.479164	0.319516	152	189	178	117	249	340	277	177
Xsze_01740	6.51715	0.153458	0.477386	0.321455	0.747865	0.827891	0.082027	5	7	5	4	5	18	9	4
Xsze_01220	19.8552	0.152851	0.337348	0.453096	0.65048	0.751806	0.123894	19	17	22	7	28	36	31	11
Xsze_00597	82.844	0.152134	0.200931	0.757143	0.448964	0.57894	0.237366	70	76	78	42	115	104	116	89
Xsze_00522	943.883	0.151676	0.162858	0.931337	0.351679	0.484614	0.314604	771	1015	783	490	1329	1207	1301	979
Xsze_03739	137.741	0.151551	0.16313	0.929022	0.352878	0.485489	0.313821	121	128	122	72	171	225	194	129
Xsze_03412	231.513	0.150937	0.128535	1.17429	0.240281	0.358915	0.445009	185	219	201	135	243	380	328	258
Xsze_03293	93.9913	0.150424	0.172893	0.870038	0.38428	0.516855	0.286631	67	96	94	48	97	147	153	98
Xsze_00434	35.6628	0.149991	0.277614	0.540287	0.588999	0.702205	0.153536	28	43	29	17	35	83	38	35
Xsze_02211	5.12496	0.149746	0.52216	0.286783	0.774279	0.848137	0.0715341	7	5	4	1	7	7	12	2
Xsze_02216	39.0455	0.149738	0.237331	0.630926	0.528089	0.650667	0.186641	34	33	36	22	32	70	57	47
Xsze_02148	6.36781	0.149028	0.474162	0.314297	0.753295	0.832297	0.0797217	5	3	8	4	6	13	10	5
Xsze_00409	95.1754	0.14896	0.180237	0.826467	0.408539	0.540866	0.26691	87	83	85	50	120	148	124	100
Xsze_03741	17.0831	0.148878	0.331406	0.44923	0.653266	0.754442	0.122374	14	20	11	10	22	33	22	13
Xsze_02342	88.0586	0.148878	0.180303	0.825707	0.408971	0.5409	0.266883	80	84	73	47	76	156	134	100
Xsze_03607	17.8442	0.148297	0.364655	0.406677	0.684245	0.779196	0.108353	10	10	15	18	16	32	19	24
Xsze_00758	29.5195	0.14754	0.274987	0.536536	0.591588	0.704048	0.152398	26	34	27	11	29	63	40	27
Xsze_03127	219.238	0.147267	0.147754	0.996702	0.318909	0.450079	0.346711	182	230	195	107	215	296	363	269
Xsze_01149	33.046	0.146351	0.265801	0.550601	0.581907	0.696877	0.156844	27	29	37	14	44	41	43	41
Xsze_03649	509.088	0.14625	0.143744	1.01743	0.308948	0.439622	0.35692	361	489	464	310	592	859	741	474
Xsze_01163	41.9522	0.143376	0.239765	0.597985	0.54985	0.669104	0.174506	32	41	29	30	43	52	67	53
Xsze_03549	6.79514	0.143105	0.45884	0.311884	0.755129	0.833881	0.0788962	6	6	7	3	5	14	7	10
Xsze_00708	92.7227	0.143076	0.182525	0.783871	0.433116	0.564507	0.248331	78	97	76	49	109	116	156	99
Xsze_02246	90.4523	0.142585	0.203103	0.702034	0.482658	0.609739	0.214856	72	97	73	51	68	181	133	101
Xsze_03222	169.259	0.14219	0.148471	0.957698	0.338215	0.472001	0.326057	137	172	153	87	193	225	269	189
Xsze_01246	568.351	0.141713	0.212601	0.666567	0.505049	0.62994	0.200701	510	605	502	254	384	1251	864	586
Xsze_03043	31.3609	0.141317	0.262031	0.539312	0.589672	0.70267	0.153249	28	23	29	19	38	47	37	38
Xsze_00641	3924.81	0.141073	0.295986	0.47662	0.633633	0.737947	0.131975	3542	4162	1198	3152	4657	6178	5040	4394
Xsze_03594	47.8674	0.139236	0.254045	0.548077	0.583639	0.697411	0.156511	36	40	54	25	32	95	73	56
Xsze_00958	150.251	0.13898	0.205003	0.677943	0.497808	0.623157	0.205403	131	152	116	84	216	165	200	174
Xsze_00871	18.3454	0.138722	0.346502	0.400349	0.6889	0.782382	0.106581	12	18	24	7	13	43	26	18
Xsze_00166	144.287	0.138515	0.16657	0.831573	0.40565	0.538004	0.269215	123	165	100	80	167	202	229	150
Xsze_03362	45.589	0.138337	0.237432	0.582639	0.560137	0.677315	0.169209	41	51	42	17	57	58	79	44
Xsze_02074	4.99938	0.138217	0.510078	0.270972	0.786413	0.856797	0.067122	3	6	4	3	8	6	9	3
Xsze_00594	136.475	0.138079	0.153589	0.899015	0.368645	0.501771	0.299495	117	141	111	73	138	192	205	171
Xsze_02436	60.7215	0.13803	0.216247	0.638295	0.523281	0.647291	0.188901	61	54	45	34	79	77	88	66
Xsze_00209	409.123	0.137974	0.184762	0.746768	0.455204	0.584269	0.233387	276	411	413	225	377	483	741	521
Xsze_01951	2.70176	0.136853	0.611127	0.223936	0.822807	0.883044	0.0540176	2	4	2	1	1	8	2	4
Xsze_02227	1012.12	0.136659	0.115872	1.1794	0.23824	0.356377	0.448091	910	1016	851	516	1162	1658	1439	1010
Xsze_01213	40.1888	0.13453	0.255846	0.525826	0.599009	0.709868	0.148822	37	53	27	17	37	81	58	39
Xsze_01237	131.922	0.132716	0.169017	0.785221	0.432324	0.563936	0.24877	118	143	97	71	157	203	207	120
Xsze_03216	117.539	0.132385	0.176061	0.751929	0.452094	0.58136	0.235555	104	127	102	54	136	201	180	101
Xsze_00942	182.879	0.132352	0.17427	0.759464	0.447575	0.578374	0.237791	167	207	116	103	222	284	256	183
Xsze_03733	3.26517	0.13225	0.573848	0.230462	0.817732	0.880065	0.0554852	3	5	2	1	2	8	4	4
Xsze_02022	3.84111	0.130317	0.554881	0.234855	0.814321	0.877496	0.056755	1	3	5	3	4	8	4	4
Xsze_02877	9.32705	0.130272	0.498657	0.261245	0.793904	0.86213	0.0644273	13	5	8	4	2	27	8	14
Xsze_00063	8.37624	0.130094	0.470596	0.276445	0.782206	0.853834	0.0686264	4	9	2	10	9	17	10	7
Xsze_01604	14.2354	0.129397	0.347879	0.371961	0.709922	0.800551	0.0966112	16	14	12	5	18	25	20	12
Xsze_03709	336.864	0.129069	0.143234	0.901107	0.367531	0.500849	0.300293	249	352	320	178	400	440	525	365
Xsze_02430	60.915	0.128739	0.211496	0.608707	0.542719	0.664416	0.17756	47	73	50	30	80	79	92	62
Xsze_00309	52.8407	0.128487	0.220294	0.583252	0.559724	0.677054	0.169377	35	50	56	30	46	77	82	69
Xsze_03084	321.953	0.128352	0.175745	0.730328	0.465189	0.593767	0.226384	290	377	286	126	289	594	440	371
Xsze_00307	4.04301	0.126907	0.544956	0.232876	0.815857	0.878871	0.056075	4	4	3	2	2	6	5	8
Xsze_00501	145.052	0.126747	0.157755	0.803439	0.421721	0.554727	0.255921	117	151	103	94	156	222	215	156
Xsze_02169	36.8523	0.126472	0.241191	0.524366	0.600024	0.710826	0.148237	33	38	36	15	31	63	54	46
Xsze_02128	3.38654	0.126096	0.614201	0.205301	0.837337	0.892244	0.0495164	0	2	4	4	4	10	3	1
Xsze_02089	545.876	0.125823	0.174853	0.719596	0.471774	0.600391	0.221565	496	604	427	268	642	595	858	674
Xsze_02015	7.95447	0.125512	0.426477	0.2943	0.768529	0.843985	0.0736653	6	6	7	6	8	12	13	8
Xsze_00620	1864.59	0.125457	0.175678	0.714132	0.475145	0.603077	0.219627	1377	1621	1550	1310	1835	2286	3115	2348
Xsze_00573	7.10281	0.12544	0.513162	0.244445	0.806886	0.871933	0.0595167	6	6	1	8	4	6	15	11
Xsze_01323	18.0487	0.12538	0.339055	0.369791	0.711538	0.801585	0.0960502	15	12	18	12	12	31	22	28
Xsze_02726	29.9967	0.124421	0.271326	0.458567	0.646545	0.749192	0.125407	26	26	31	15	31	61	43	24
Xsze_00659	34.7133	0.12428	0.337761	0.367951	0.712909	0.802081	0.0957816	11	34	27	34	28	44	64	43
Xsze_01984	3.47032	0.124269	0.615611	0.201863	0.840023	0.894001	0.048662	2	2	2	4	3	0	8	6
Xsze_02885	436.755	0.123431	0.113753	1.08508	0.277884	0.404612	0.392962	344	472	393	224	482	652	633	486
Xsze_01881	18.0506	0.123063	0.338009	0.364081	0.715797	0.802655	0.0954711	10	12	19	15	18	22	32	20
Xsze_02949	88.2682	0.122911	0.184609	0.665789	0.505546	0.630247	0.200489	75	84	83	46	87	168	114	93
Xsze_01596	73.5344	0.122722	0.245551	0.499783	0.617228	0.724234	0.140121	58	59	46	63	65	99	120	93
Xsze_00753	54.5919	0.121654	0.22145	0.549354	0.582763	0.697117	0.156694	45	44	45	39	49	91	92	53
Xsze_01850	95.8942	0.121391	0.174061	0.697405	0.48555	0.612466	0.212918	84	106	81	45	98	130	149	118
Xsze_03365	15.1962	0.120895	0.351226	0.344207	0.73069	0.815693	0.0884734	10	18	14	8	16	34	15	15
Xsze_03124	2992.83	0.119312	0.117837	1.01252	0.311288	0.441601	0.35497	2412	2942	2799	1609	3203	4044	5022	3189
Xsze_01464	188.674	0.119311	0.149544	0.797833	0.424967	0.557932	0.253419	176	197	166	85	175	309	279	221
Xsze_03413	191.44	0.118958	0.152103	0.782086	0.434164	0.564916	0.248016	169	204	152	102	195	346	282	181
Xsze_03149	33.28	0.118513	0.271263	0.436893	0.662189	0.762701	0.117645	29	36	25	19	30	68	56	24
Xsze_03495	2.60176	0.116769	0.623823	0.187182	0.851518	0.904278	0.043698	0	3	2	3	2	6	5	1
Xsze_00267	842.302	0.116694	0.139138	0.838694	0.401641	0.534436	0.272105	765	856	791	379	907	1113	1368	944
Xsze_03681	46.5475	0.116506	0.228453	0.509978	0.610067	0.718769	0.143411	30	51	45	26	60	75	59	45
Xsze_00104	114.694	0.116482	0.17226	0.676197	0.498916	0.623769	0.204976	93	132	109	49	121	185	185	110
Xsze_02744	2.70172	0.116476	0.644105	0.180834	0.856498	0.906772	0.0425019	1	6	1	1	8	1	2	2
Xsze_02111	29.7445	0.11637	0.276235	0.421271	0.673557	0.770899	0.113003	27	33	22	16	22	62	47	28
Xsze_01747	776.884	0.116287	0.135131	0.860551	0.389486	0.522499	0.281914	682	786	714	377	891	987	1228	866
Xsze_02339	194.164	0.115919	0.14809	0.782762	0.433767	0.564776	0.248124	145	197	175	113	237	272	268	212
Xsze_01985	149.452	0.115897	0.154329	0.750975	0.452668	0.581664	0.235328	123	142	138	83	171	255	197	149
Xsze_01151	83.3755	0.115699	0.194935	0.593525	0.55283	0.671781	0.172772	73	85	80	38	65	146	125	102
Xsze_01663	135.286	0.114985	0.249342	0.461152	0.64469	0.748048	0.12607	116	121	126	76	101	328	207	100
Xsze_02035	29.4504	0.114342	0.266803	0.428561	0.668243	0.767193	0.115095	18	31	29	18	32	52	46	24
Xsze_02358	5.59767	0.114299	0.498872	0.229115	0.81878	0.880917	0.055065	4	5	5	4	2	9	13	6
Xsze_02463	36.7712	0.114171	0.236413	0.48293	0.629146	0.734963	0.133734	30	35	36	19	36	57	48	48
Xsze_01100	14.291	0.113386	0.355003	0.319395	0.749427	0.829087	0.0814	16	16	9	6	17	15	23	18
Xsze_01871	279.613	0.112804	0.164832	0.684357	0.49375	0.620339	0.207371	245	296	266	123	316	341	472	305
Xsze_03686	3.92054	0.112715	0.539102	0.209079	0.834387	0.890753	0.0502425	2	5	4	2	3	7	7	4
Xsze_01070	307.197	0.112612	0.137591	0.818454	0.413098	0.545885	0.262899	285	295	269	157	353	512	424	299
Xsze_01870	31.7559	0.111708	0.259232	0.43092	0.666527	0.765905	0.115825	29	25	32	17	38	56	41	29
Xsze_03072	30.5338	0.111485	0.27053	0.412099	0.680267	0.776514	0.109851	28	22	27	20	36	52	33	34
Xsze_01750	15.0548	0.111101	0.342168	0.324697	0.74541	0.826547	0.0827325	11	19	12	8	13	32	21	14
Xsze_00485	40.5357	0.110478	0.229094	0.482236	0.629638	0.735289	0.133542	33	49	38	16	42	64	63	43
Xsze_01361	330.135	0.110111	0.128486	0.856992	0.391449	0.52399	0.280677	284	365	272	168	339	468	486	400
Xsze_02797	28.1895	0.109667	0.37583	0.291798	0.770441	0.845741	0.0727625	8	16	33	28	23	54	37	32
Xsze_01153	376.732	0.108237	0.117117	0.924179	0.355393	0.488364	0.311256	339	377	324	196	420	558	556	401
Xsze_00946	49.8579	0.108116	0.221178	0.488821	0.624969	0.731324	0.13589	43	52	42	27	51	87	84	40
Xsze_02621	20.0749	0.107761	0.307342	0.350623	0.725871	0.810576	0.0912064	13	24	17	12	14	32	34	25
Xsze_02245	1162.56	0.107408	0.114431	0.938625	0.347923	0.480785	0.318049	984	1180	1053	605	1374	1619	1626	1293
Xsze_00741	646.965	0.107375	0.150662	0.712692	0.476037	0.603809	0.2191	576	719	517	327	708	773	1043	768
Xsze_00162	21.2342	0.107293	0.300227	0.357373	0.720812	0.80702	0.093116	19	26	16	10	17	39	37	20
Xsze_00701	40.0945	0.10689	0.254468	0.420052	0.674447	0.771661	0.112574	42	40	36	16	39	70	73	31
Xsze_01179	198.621	0.104963	0.178509	0.587999	0.556533	0.674378	0.171097	182	241	154	88	215	248	289	256
Xsze_03173	40.547	0.104315	0.249131	0.418714	0.675425	0.77201	0.112377	33	47	38	17	50	44	59	52
Xsze_01313	154.322	0.104308	0.154333	0.67586	0.499129	0.623769	0.204976	126	171	115	92	167	256	205	165
Xsze_01848	67.1745	0.104261	0.199214	0.52336	0.600724	0.711166	0.148029	62	72	60	30	56	116	108	73
Xsze_03391	17.1615	0.102564	0.313602	0.327052	0.743628	0.825588	0.0832367	13	18	15	10	20	24	27	17
Xsze_03206	4.50949	0.101636	0.544463	0.186672	0.851918	0.904389	0.0436445	3	7	3	2	9	4	8	2
Xsze_01745	41.8337	0.100504	0.263026	0.382105	0.702384	0.793608	0.100394	20	41	52	24	49	69	52	44
Xsze_02125	33.8879	0.100319	0.261813	0.383169	0.701595	0.793521	0.100442	32	31	29	19	33	71	46	28
Xsze_00949	96.2564	0.0988928	0.162383	0.60901	0.542518	0.664406	0.177567	80	96	88	52	103	150	132	108
Xsze_01791	280.773	0.0987129	0.258804	0.381419	0.702892	0.793923	0.100222	240	332	234	134	218	718	401	190
Xsze_00412	73.8524	0.0976689	0.208832	0.467692	0.640005	0.744116	0.128359	71	88	59	30	97	109	98	73
Xsze_03371	8.08757	0.0973572	0.440237	0.221147	0.824978	0.885097	0.0530089	4	7	9	6	4	13	14	11
Xsze_01598	34.0934	0.0973426	0.285802	0.340595	0.733409	0.817403	0.0875637	29	34	28	20	35	29	68	41
Xsze_02752	5.62167	0.097292	0.533652	0.182313	0.855337	0.906378	0.0426906	4	1	7	5	8	4	12	4
Xsze_01439	318.521	0.0943996	0.138647	0.680861	0.49596	0.622434	0.205907	256	316	299	175	392	431	450	338
Xsze_01365	21.622	0.0937726	0.328772	0.285221	0.775475	0.849177	0.0710017	17	18	17	17	16	51	29	18
Xsze_00435	28.6885	0.093427	0.339956	0.274821	0.783454	0.854655	0.0682094	14	25	32	21	13	57	39	41
Xsze_02568	47.3274	0.0932423	0.222685	0.418719	0.675421	0.77201	0.112377	41	47	34	31	47	62	69	61
Xsze_02494	18.648	0.0927585	0.355907	0.260625	0.794381	0.862207	0.0643886	24	23	7	8	26	22	26	20
Xsze_01639	138.836	0.092692	0.212877	0.435425	0.663254	0.763673	0.117092	100	167	96	91	127	287	194	122
Xsze_01090	31.2304	0.0924347	0.253774	0.36424	0.715679	0.802655	0.0954711	27	39	26	13	33	51	40	37
Xsze_03746	76.8634	0.0917517	0.208278	0.440525	0.659557	0.760334	0.118996	63	74	50	58	73	110	110	96
Xsze_01523	164.435	0.0907214	0.152998	0.59296	0.553208	0.67196	0.172657	141	172	136	92	155	222	258	204
Xsze_00158	99.5889	0.0899898	0.170765	0.526979	0.598208	0.709407	0.149105	93	103	89	47	89	162	157	109
Xsze_01262	335.573	0.0899804	0.145011	0.620505	0.534925	0.657413	0.182162	248	342	359	167	354	471	486	396
Xsze_00207	498.824	0.0899293	0.140743	0.638962	0.522848	0.647255	0.188924	386	466	522	268	559	667	715	581
Xsze_00545	319.738	0.0898062	0.129955	0.691057	0.48953	0.61616	0.210306	297	320	285	159	298	527	482	347
Xsze_02273	161.137	0.0893675	0.574726	0.155496	0.87643	0.919678	0.0363642	212	184	36	91	197	44	347	211
Xsze_00382	21.9751	0.0892011	0.299681	0.297653	0.765968	0.84171	0.0748377	18	27	13	14	19	29	35	29
Xsze_02587	247.732	0.0875179	0.152804	0.572747	0.566816	0.683712	0.165127	229	280	191	125	292	405	326	243
Xsze_00859	3.93613	0.086241	0.56725	0.152033	0.879161	0.92086	0.0358064	3	8	2	1	1	8	9	4
Xsze_00654	54.5923	0.0858588	0.214919	0.399494	0.689529	0.782678	0.106417	53	47	48	31	55	95	86	47
Xsze_02304	246.989	0.0858281	0.137738	0.623127	0.533201	0.656262	0.182922	214	259	231	120	255	428	332	257
Xsze_02691	22.4533	0.0857157	0.344401	0.248883	0.803451	0.869039	0.0609607	24	24	7	17	17	44	29	26
Xsze_02745	16.9245	0.0856717	0.318928	0.268624	0.788219	0.857037	0.0670003	16	20	14	7	17	24	30	17
Xsze_01733	1938.6	0.084959	0.199578	0.425693	0.670332	0.767983	0.114648	1294	1688	1939	1308	2105	2022	3211	2393
Xsze_03355	8.12992	0.0844957	0.453354	0.186379	0.852148	0.904389	0.0436445	8	8	4	6	4	13	9	15
Xsze_02694	11.3498	0.0836897	0.379316	0.220633	0.825378	0.885252	0.0529333	10	12	11	5	15	19	18	7
Xsze_00354	2.91565	0.083321	0.618072	0.134808	0.892764	0.928895	0.0320334	0	5	4	1	3	6	1	5
Xsze_00033	22.2197	0.0821535	0.345092	0.238063	0.811832	0.876576	0.0572103	13	13	24	19	28	34	19	28
Xsze_00653	95.3983	0.080849	0.181184	0.446225	0.655434	0.756186	0.121371	83	115	86	39	109	134	137	106
Xsze_00101	43.2295	0.0796832	0.237835	0.335036	0.737598	0.821541	0.0853709	36	46	35	26	33	85	65	43
Xsze_00640	47.1565	0.0788077	0.230862	0.341362	0.732831	0.817042	0.0877556	34	50	38	32	45	61	87	48
Xsze_02847	321.354	0.0786957	0.193806	0.406055	0.684702	0.779196	0.108353	265	345	186	236	367	470	458	332
Xsze_01472	245.232	0.078322	0.161597	0.484675	0.627907	0.734014	0.134296	254	227	197	131	236	444	341	246
Xsze_03565	3.72932	0.0761756	0.568186	0.134068	0.893349	0.929155	0.0319117	1	4	4	3	4	9	2	4
Xsze_00191	7.94946	0.0761119	0.431367	0.176444	0.859945	0.90845	0.0416988	9	9	6	3	5	13	15	9
Xsze_00089	693.621	0.0761051	0.143167	0.531584	0.595014	0.707324	0.150382	623	723	647	332	692	868	1097	850
Xsze_03488	183.65	0.0757234	0.175595	0.431239	0.666295	0.765894	0.115831	129	179	187	109	230	299	235	167
Xsze_02763	4.36003	0.0750395	0.531379	0.141216	0.887699	0.926204	0.0332935	3	3	5	3	5	4	9	4
Xsze_02199	390.584	0.0737436	0.145003	0.508564	0.611058	0.719467	0.142989	330	453	336	194	357	534	598	495
Xsze_02104	40.967	0.0736777	0.230091	0.320211	0.748808	0.828668	0.0816193	39	46	33	19	48	53	59	47
Xsze_01725	280.821	0.0736631	0.14692	0.501381	0.616103	0.72316	0.140766	212	322	287	129	307	433	408	286
Xsze_02650	1040.06	0.0733125	0.133189	0.550441	0.582017	0.696877	0.156844	813	933	930	690	1091	1447	1549	1174
Xsze_02133	167.941	0.0727475	0.156084	0.466078	0.64116	0.745208	0.127723	150	185	153	78	146	285	247	189
Xsze_02454	252.873	0.0722262	0.1429	0.505433	0.613255	0.720892	0.14213	244	246	220	130	298	390	344	250
Xsze_01908	16.4345	0.0718622	0.340934	0.21078	0.833059	0.889888	0.0506647	16	14	8	14	18	26	21	17
Xsze_00490	24.0797	0.0708919	0.28392	0.24969	0.802827	0.868876	0.0610424	17	21	23	17	22	31	38	30
Xsze_00525	75.6163	0.0704054	0.206262	0.34134	0.732847	0.817042	0.0877556	53	98	61	42	73	141	95	80
Xsze_01211	21.288	0.0702242	0.295883	0.237338	0.812395	0.876576	0.0572103	18	24	22	8	22	29	28	29
Xsze_00907	86.1157	0.0699663	0.189996	0.368251	0.712686	0.802081	0.0957816	67	79	77	57	109	127	110	85
Xsze_03018	176.386	0.069294	0.148881	0.465433	0.641621	0.745493	0.127557	144	198	165	86	178	238	268	210
Xsze_00311	76.6187	0.0687306	0.211817	0.32448	0.745574	0.826547	0.0827325	74	74	71	37	70	90	143	88
Xsze_03107	123.096	0.0684176	0.167251	0.409072	0.682486	0.778021	0.109009	103	133	121	57	139	159	179	143
Xsze_03076	54.5834	0.0677482	0.240138	0.282122	0.77785	0.850585	0.0702823	47	58	44	32	33	91	82	75
Xsze_02561	71.7053	0.0675912	0.216796	0.311774	0.755213	0.833881	0.0788962	49	66	62	54	83	96	120	63
Xsze_02404	3922.59	0.067382	0.18374	0.366724	0.713825	0.802148	0.0957456	3366	4067	3123	2360	4675	3832	6145	4751
Xsze_00203	319.503	0.0658389	0.13354	0.493026	0.621994	0.728833	0.137372	298	341	259	168	371	449	447	341
Xsze_02556	63.3182	0.065794	0.212608	0.309462	0.75697	0.834863	0.0783847	46	80	50	36	75	87	104	56
Xsze_01751	69.0188	0.0656797	0.197088	0.33325	0.738946	0.822181	0.0850326	49	82	67	35	70	113	110	63
Xsze_01374	130.188	0.0644338	0.160027	0.402643	0.687211	0.781334	0.107163	117	146	123	56	131	205	198	134
Xsze_03447	549.297	0.0643923	0.142085	0.453196	0.650408	0.751806	0.123894	454	475	526	340	590	896	677	610
Xsze_00649	52.3118	0.0639035	0.220162	0.290256	0.77162	0.846301	0.0724751	41	63	49	24	47	72	74	72
Xsze_02464	54.8575	0.0630143	0.234535	0.268677	0.788178	0.857037	0.0670003	49	48	45	37	52	113	71	47
Xsze_02092	7.64951	0.0626558	0.481209	0.130205	0.896404	0.930715	0.0311833	5	5	10	5	6	22	5	7
Xsze_00472	36.0682	0.0624768	0.239337	0.261042	0.79406	0.86213	0.0644273	28	43	30	20	37	54	61	33
Xsze_01792	876.164	0.0620656	0.200706	0.309237	0.757141	0.834863	0.0783847	654	898	785	547	1008	1806	1057	652
Xsze_00117	252.711	0.0617013	0.14999	0.411369	0.680802	0.776867	0.109653	218	247	252	128	272	314	398	287
Xsze_00216	77.3124	0.0615427	0.281726	0.218449	0.82708	0.886449	0.0523462	44	88	67	54	60	73	119	130
Xsze_01328	151.676	0.0613921	0.184049	0.333564	0.738709	0.822181	0.0850326	137	160	158	62	158	268	228	130
Xsze_01576	147.926	0.0610935	0.249163	0.245195	0.806305	0.871778	0.059594	132	146	113	93	251	166	175	127
Xsze_01571	37.4194	0.0607069	0.254282	0.238738	0.811308	0.876437	0.0572793	27	42	37	20	30	77	47	40
Xsze_00715	217.841	0.0606222	0.143712	0.421831	0.673148	0.770771	0.113075	170	217	209	126	251	290	329	225
Xsze_02429	113.305	0.0604963	0.176489	0.342776	0.731767	0.816454	0.0880683	94	120	104	61	111	147	205	115
Xsze_03349	6.38471	0.0600404	0.460732	0.130315	0.896317	0.930715	0.0311833	5	7	5	4	6	10	7	9
Xsze_03166	4.6469	0.0591968	0.534238	0.110806	0.91177	0.942018	0.0259409	6	4	2	3	4	3	9	7
Xsze_00029	6.14931	0.0581405	0.494443	0.117588	0.906394	0.93826	0.0276769	4	10	7	1	6	16	6	5
Xsze_03678	7.82328	0.0570053	0.457799	0.12452	0.900903	0.93432	0.0295043	3	9	5	8	5	17	10	8
Xsze_01669	36.63	0.0568238	0.261626	0.217195	0.828057	0.886856	0.0521468	27	41	38	18	43	71	49	26
Xsze_03010	146.492	0.0559047	0.151138	0.369892	0.711463	0.801585	0.0960502	118	146	150	77	139	241	213	155
Xsze_00796	118.188	0.0554611	0.172148	0.32217	0.747324	0.827557	0.0822021	104	130	101	62	110	209	143	139
Xsze_02363	12.9282	0.0550797	0.439411	0.125349	0.900247	0.934142	0.0295871	6	8	19	9	17	28	18	4
Xsze_02574	13.6416	0.0550437	0.35349	0.155715	0.876258	0.919678	0.0363642	9	12	12	11	11	20	19	18
Xsze_00716	134.546	0.0550312	0.190295	0.289188	0.772437	0.846658	0.0722919	121	130	125	72	189	180	180	120
Xsze_03182	23.278	0.0542178	0.295008	0.183784	0.854183	0.905743	0.042995	24	22	21	11	29	43	25	21
Xsze_00555	592.382	0.0541839	0.12489	0.433854	0.664395	0.764476	0.116636	561	633	533	278	650	855	845	634
Xsze_03164	40.9256	0.0537639	0.25337	0.212195	0.831955	0.88926	0.0509714	36	42	27	29	48	68	63	29
Xsze_00113	2480.15	0.0521824	0.143338	0.364052	0.715819	0.802655	0.0954711	2154	2640	2269	1285	2797	2844	3790	2888
Xsze_02869	17.9071	0.0519823	0.316842	0.164064	0.869681	0.915943	0.0381314	14	21	12	12	23	26	22	18
Xsze_01707	159.279	0.0510324	0.187575	0.272064	0.785573	0.856153	0.0674489	128	155	161	88	127	203	287	193
Xsze_03091	35.3601	0.0507138	0.244817	0.20715	0.835893	0.891533	0.0498628	22	45	32	20	40	52	48	38
Xsze_02748	15.3311	0.0504632	0.330042	0.152899	0.878478	0.920705	0.0358797	11	17	13	10	15	23	26	14
Xsze_02669	1375.56	0.0487927	0.195632	0.249411	0.803043	0.868876	0.0610424	1030	1184	1493	829	1331	1438	2393	1707
Xsze_02645	32.9493	0.0487036	0.307732	0.158266	0.874247	0.919066	0.0366531	29	34	30	17	40	22	51	47
Xsze_01602	5.7881	0.047587	0.492851	0.0965546	0.92308	0.949824	0.0223568	3	9	2	5	5	8	9	7
Xsze_01595	39.6134	0.0475401	0.239095	0.198833	0.842393	0.896246	0.0475727	26	36	44	25	36	57	58	48
Xsze_02343	9.22173	0.0473058	0.464689	0.101801	0.918915	0.946952	0.0236719	7	10	8	6	2	27	13	8
Xsze_03192	39.0937	0.0467452	0.26881	0.173897	0.861947	0.909466	0.0412136	35	33	31	28	52	70	46	28
Xsze_00536	586.582	0.046543	0.124542	0.373715	0.708616	0.79934	0.0972686	500	642	532	305	650	755	879	647
Xsze_02547	1037.05	0.0464186	0.125427	0.370085	0.711319	0.801585	0.0960502	914	1101	949	534	1113	1305	1628	1145
Xsze_03219	190.966	0.045611	0.152366	0.299352	0.764671	0.841219	0.0750909	154	206	167	112	161	334	268	212
Xsze_02524	500.142	0.0455304	0.118931	0.38283	0.701846	0.793521	0.100442	445	515	478	250	547	750	662	549
Xsze_00751	107.081	0.0444097	0.187177	0.23726	0.812455	0.876576	0.0572103	88	92	102	69	130	132	143	122
Xsze_01971	20.0499	0.0434542	0.296384	0.146614	0.883436	0.923653	0.0344909	19	22	15	11	22	27	27	24
Xsze_01277	118.259	0.0423447	0.188772	0.224317	0.822511	0.883001	0.0540389	84	114	130	68	112	216	174	105
Xsze_02167	10.9297	0.0419045	0.380092	0.110248	0.912212	0.942018	0.0259409	12	9	8	7	9	18	15	13
Xsze_02516	1548.23	0.0417653	0.146995	0.284127	0.776313	0.849825	0.0706707	1369	1604	1506	766	1755	1796	2341	1775
Xsze_01096	47.64	0.0408909	0.23165	0.17652	0.859885	0.90845	0.0416988	49	43	40	27	34	80	72	57
Xsze_03250	42.6589	0.0408154	0.225529	0.180976	0.856387	0.906772	0.0425019	37	53	40	17	43	68	63	44
Xsze_02972	236.804	0.0408119	0.176859	0.23076	0.817501	0.880065	0.0554852	243	262	214	95	286	341	340	222
Xsze_03388	72.0183	0.0404664	0.227853	0.177599	0.859038	0.908344	0.0417494	59	70	71	40	99	73	94	84
Xsze_02079	132.192	0.0383062	0.187709	0.204072	0.838297	0.892715	0.049287	105	116	129	86	98	208	209	157
Xsze_00261	148.786	0.0366274	0.209352	0.174956	0.861114	0.909093	0.0413917	124	153	116	99	127	317	169	150
Xsze_02601	165.662	0.0364857	0.170057	0.21455	0.830118	0.887847	0.0516617	118	147	178	105	187	246	235	161
Xsze_02898	118.009	0.036251	0.154359	0.234849	0.814326	0.877496	0.056755	109	121	107	61	116	170	172	135
Xsze_03521	24.721	0.0359744	0.296298	0.121413	0.903364	0.935966	0.0287397	15	24	22	20	18	46	38	24
Xsze_03197	13.0328	0.0356275	0.358727	0.0993164	0.920887	0.948134	0.0231303	12	18	10	5	12	16	21	17
Xsze_02480	45.5932	0.035496	0.231971	0.153019	0.878383	0.920705	0.0358797	40	47	49	20	45	87	61	41
Xsze_01239	14.4137	0.0345098	0.379494	0.0909365	0.927543	0.953026	0.0208953	12	15	12	9	8	13	28	23
Xsze_02617	5.26942	0.0342025	0.49061	0.0697143	0.944421	0.964295	0.0157902	6	5	5	2	6	8	9	4
Xsze_01495	47.6767	0.0311132	0.21034	0.147919	0.882407	0.923137	0.0347337	39	51	39	30	51	68	65	53
Xsze_02936	602.579	0.0308586	0.129733	0.237862	0.811988	0.876576	0.0572103	506	692	566	296	699	885	845	584
Xsze_01969	24.2908	0.0307696	0.286076	0.107557	0.914347	0.943374	0.0253162	20	27	20	15	21	46	39	19
Xsze_01846	164.402	0.0304598	0.145079	0.209954	0.833704	0.890301	0.0504633	142	173	146	92	193	238	224	164
Xsze_00198	1938.42	0.0296053	0.0991362	0.298633	0.76522	0.841278	0.0750602	1704	2124	1793	980	2023	2895	2676	2102
Xsze_00519	757.298	0.0286115	0.133204	0.214795	0.829927	0.887847	0.0516617	669	831	690	386	903	991	1003	835
Xsze_01638	186.474	0.0284856	0.154205	0.184726	0.853444	0.905487	0.0431179	182	203	134	108	176	296	273	196
Xsze_03153	287.028	0.0271861	0.133074	0.204293	0.838125	0.892715	0.049287	252	289	278	151	330	389	408	299
Xsze_02042	75.0568	0.0270976	0.184465	0.146898	0.883212	0.923653	0.0344909	62	70	81	40	73	109	109	85
Xsze_03595	3.5528	0.0268338	0.562714	0.0476865	0.961966	0.976709	0.0102349	3	4	3	2	5	8	3	2
Xsze_00929	41.1613	0.0258879	0.223439	0.115861	0.907763	0.93883	0.0274131	32	43	37	26	41	62	65	39
Xsze_01403	111.512	0.0251435	0.160693	0.156469	0.875663	0.919433	0.03648	100	109	99	66	99	167	172	123
Xsze_01513	105.39	0.0245177	0.186843	0.131221	0.8956	0.930715	0.0311833	96	93	93	67	97	130	158	136
Xsze_00084	2054.15	0.0233489	0.157815	0.147952	0.882381	0.923137	0.0347337	1884	2277	1716	1099	2093	2280	3093	2627
Xsze_00180	236.496	0.023309	0.129903	0.179434	0.857597	0.907378	0.0422118	195	252	232	124	259	342	333	246
Xsze_01665	46.4523	0.0230169	0.222391	0.103497	0.917568	0.945848	0.0241785	35	50	41	30	44	85	63	43
Xsze_02612	538.086	0.023005	0.189372	0.121481	0.90331	0.935966	0.0287397	397	464	494	396	559	607	790	682
Xsze_00944	28.8913	0.0222451	0.301859	0.0736938	0.941254	0.961853	0.0168913	23	31	26	17	43	28	50	21
Xsze_00370	3.17783	0.0217888	0.60232	0.0361748	0.971143	0.981691	0.00802498	5	1	1	3	1	7	4	4
Xsze_03218	851.96	0.0215859	0.134874	0.160045	0.872845	0.918153	0.0370848	789	872	817	424	1029	1213	1107	862
Xsze_00469	2.61457	0.0201192	0.619242	0.0324901	0.974081	0.983791	0.00709732	2	2	1	3	5	2	3	2
Xsze_02939	348.643	0.0199687	0.127323	0.156835	0.875375	0.91941	0.0364907	304	398	320	172	390	501	486	359
Xsze_03579	13.7044	0.0191142	0.360277	0.053054	0.957689	0.974376	0.0112733	10	20	12	6	14	26	22	9
[truncated: 1,701 more rows]

## Sheet: Up-regulated >1.5
Genes	baseMean	log2FoldChange	lfcSE	stat	pvalue	padj	log10padj	Dey1	Dey2	Dey3	Dey4	Dey5	Dey6	Dey7	Dey8		Protein ID	Protein
[truncated: 156 more rows]

[truncated: 2 more sheets: Down-regulated<1.5, Gene_coordinates]
